# Supplementary material for: μ-2,3,5,6-Tetra­kis(pyridin-2-yl)pyrazine-bis­[(2,2′:6′,2′′-terpyridine)­ruthenium(II)] tetra­kis­(hexa­fluoridophosphate) acetonitrile tetra­solvate
Source: Acta Crystallogr Sect E Struct Rep Online. 2013 Jan 9;69(Pt 2):m81–2. doi: 10.1107/S1600536812051215 (PMC3569182; doi:10.1107/S1600536812051215)
Supplement: Supplementary file 1 [file e-69-00m81-sup1.cif]

##############################################################################
#                                                                            #
# This CIF contains the data in a paper accepted for publication in          #
# Acta Crystallographica Section E. It conforms to the requirements of       #
# Notes for Authors for Acta Crystallographica Section E, and has been       #
# peer reviewed under the auspices of the IUCr Commission on Journals.       #
#                                                                            #
# Full details of the Crystallographic Information File format               #
# are given in the paper "The Crystallographic Information File (CIF):       #
# a New Standard Archive File for Crystallography" by S. R. Hall, F. H.      #
# Allen and I. D. Brown [Acta Cryst. (1991), A47, 655-685].                  #
#                                                                            #
# The current version of the core CIF dictionary is obtainable from          #
# ftp://ftp.iucr.org/pub/cif_core.dic.                                       #
#                                                                            #
# Software is freely available for graphical display of the structure(s)     #
# in this CIF. For information consult the CIF software page                 #
# http://www.iucr.org/resources/cif/software.                                #
#                                                                            #
# This file may be used for bona fide research purposes within the           #
# scientific community so long as proper attribution is given to the journal # 
# article from which it was obtained.                                        #
#                                                                            #
##############################################################################
data_I
_audit_creation_method     SHELXL-97
_chemical_name_systematic
;
\m-2,3,5,6-Tetrakis(pyridin-2-yl)pyrazine-bis[(2,2':6',2''-
terpyridine)ruthenium(II)] tetrakis(hexafluoridophosphate) acetonitrile
tetrasolvate
;
_chemical_name_common     ?
_chemical_formula_moiety     'C54 H38 N12 Ru2 4+, 4(F6 P -), 4(C2 H3 N)'
_chemical_formula_sum     'C62 H50 F24 N16 P4 Ru2'
_chemical_formula_iupac     '[Ru2 (C15 H11 N3)2 (C24 H16 N6)] (P F6)4, 4C2 H3 N'
_chemical_formula_weight     1801.20
_chemical_melting_point     ?
_symmetry_cell_setting     monoclinic
_symmetry_space_group_name_H-M     'P 21/c'
_symmetry_space_group_name_Hall     '-P 2ybc'
loop_
    _symmetry_equiv_pos_as_xyz
    'x, y, z'
    '-x, y+1/2, -z+1/2'
    '-x, -y, -z'
    'x, -y-1/2, z-1/2'
_cell_length_a     11.8871(9)
_cell_length_b     31.824(2)
_cell_length_c     18.5168(14)
_cell_angle_alpha     90.00
_cell_angle_beta     95.8800(10)
_cell_angle_gamma     90.00
_cell_volume     6968.0(9)
_cell_formula_units_Z     4
_cell_measurement_reflns_used     5749
_cell_measurement_theta_min     4.42
_cell_measurement_theta_max     44.79
_cell_measurement_temperature     120.0(10)
_exptl_crystal_description     block
_exptl_crystal_colour     green
_exptl_crystal_size_max     0.18
_exptl_crystal_size_mid     0.10
_exptl_crystal_size_min     0.08
_exptl_crystal_density_diffrn     1.717
_exptl_crystal_density_meas     ?
_exptl_crystal_density_method     'not measured'
_exptl_crystal_F_000     3592
_exptl_absorpt_coefficient_mu     0.644
_exptl_absorpt_correction_type     multi-scan
_exptl_absorpt_process_details     '(SADABS; Sheldrick, 2008)'
_exptl_absorpt_correction_T_min     0.8929
_exptl_absorpt_correction_T_max     0.9503
_exptl_special_details     ?
_diffrn_ambient_temperature     120.0(10)
_diffrn_radiation_type     MoK\a
_diffrn_radiation_wavelength     0.71073
_diffrn_radiation_source     'fine-focus sealed tube'
_diffrn_radiation_monochromator     graphite
_diffrn_measurement_device_type     'Bruker D8 with APEXII CCD'
_diffrn_measurement_method     '\w scans'
_diffrn_detector_area_resol_mean     ?
_diffrn_reflns_number     67490
_diffrn_reflns_av_R_equivalents     0.1071
_diffrn_reflns_av_sigmaI/netI     0.0832
_diffrn_reflns_theta_min     1.84
_diffrn_reflns_theta_max     25.36
_diffrn_reflns_theta_full     25.00
_diffrn_measured_fraction_theta_max     0.997
_diffrn_measured_fraction_theta_full     1.000
_diffrn_reflns_limit_h_min     -14
_diffrn_reflns_limit_h_max     14
_diffrn_reflns_limit_k_min     -38
_diffrn_reflns_limit_k_max     38
_diffrn_reflns_limit_l_min     -22
_diffrn_reflns_limit_l_max     22
_diffrn_standards_number     0
_diffrn_standards_interval_count     0
_diffrn_standards_interval_time     0
_diffrn_standards_decay_%     0
_refine_special_details
;
Refinement of <i>F</i>^2^ against ALL reflections. The weighted <i>R</i>-factor
<i>wR</i> and goodness of fit <i>S</i> are based on <i>F</i>^2^, conventional
<i>R</i>-factors <i>R</i> are based on <i>F</i>, with <i>F</i> set to zero for
negative <i>F</i>^2^. The threshold expression of <i>F</i>^2^ >
\s(<i>F</i>^2^) is used only for calculating <i>R</i>-factors(gt) <i>etc</i>.
and is not relevant to the choice of reflections for refinement.
<i>R</i>-factors based on <i>F</i>^2^ are statistically about twice as large
as those based on <i>F</i>, and <i>R</i>- factors based on ALL data will be
even larger.
;
_reflns_number_total     12753
_reflns_number_gt     8864
_reflns_threshold_expression     I>2sigma(I)
_refine_ls_structure_factor_coef     Fsqd
_refine_ls_matrix_type     full
_refine_ls_R_factor_all     0.0820
_refine_ls_R_factor_gt     0.0452
_refine_ls_wR_factor_gt     0.0888
_refine_ls_wR_factor_ref     0.1021
_refine_ls_goodness_of_fit_ref     1.103
_refine_ls_restrained_S_all     1.101
_refine_ls_number_reflns     12753
_refine_ls_number_parameters     1101
_refine_ls_number_restraints     78
_refine_ls_hydrogen_treatment     constr
_refine_ls_weighting_scheme     calc
_refine_ls_weighting_details
         'calc w=1/[\s^2^(Fo^2^)+(0.0305P)^2^+0.0000P] where P=(Fo^2^+2Fc^2^)/3'
_atom_sites_solution_hydrogens     geom
_atom_sites_solution_primary     direct
_atom_sites_solution_secondary     difmap
_refine_ls_shift/su_max     0.001
_refine_ls_shift/su_mean     0.000
_refine_diff_density_max     0.753
_refine_diff_density_min     -0.503
_refine_ls_extinction_method     none
_refine_ls_extinction_coef     ?
loop_
    _atom_type_symbol
    _atom_type_description
    _atom_type_scat_dispersion_real
    _atom_type_scat_dispersion_imag
    _atom_type_scat_source
    C C 0.0033 0.0016 'International Tables Vol C Tables 4.2.6.8 and 6.1.1.4'
    H H 0.0000 0.0000 'International Tables Vol C Tables 4.2.6.8 and 6.1.1.4'
    N N 0.0061 0.0033 'International Tables Vol C Tables 4.2.6.8 and 6.1.1.4'
    F F 0.0171 0.0103 'International Tables Vol C Tables 4.2.6.8 and 6.1.1.4'
    P P 0.1023 0.0942 'International Tables Vol C Tables 4.2.6.8 and 6.1.1.4'
    Ru Ru -1.2594 0.8363 'International Tables Vol C Tables 4.2.6.8 and 6.1.1.4'
_computing_data_collection     'APEX2 (Bruker, 2007)'
_computing_cell_refinement     'SAINT-Plus (Bruker, 2007)'
_computing_data_reduction     'SAINT-Plus (Bruker, 2007)'
_computing_structure_solution     'SHELXS97 (Sheldrick, 2008)'
_computing_structure_refinement     'SHELXL97 (Sheldrick, 2008)'
_computing_molecular_graphics     'SHELXTL (Sheldrick, 2008)'
_computing_publication_material     'publCIF (Westrip, 2010)'
loop_
    _atom_site_type_symbol
    _atom_site_label
    _atom_site_fract_x
    _atom_site_fract_y
    _atom_site_fract_z
    _atom_site_U_iso_or_equiv
    _atom_site_adp_type
    _atom_site_calc_flag
    _atom_site_refinement_flags
    _atom_site_occupancy
    _atom_site_symmetry_multiplicity
    _atom_site_disorder_assembly
    _atom_site_disorder_group
    Ru Ru1 0.28004(3) 0.035873(10) 0.746568(18) 0.01496(9) Uani d . 1 1 . .
    Ru Ru2 0.07869(3) 0.229580(10) 0.741853(18) 0.01721(10) Uani d . 1 1 . .
    P P1 0.25514(9) 0.90082(4) 0.56200(6) 0.0227(3) Uani d . 1 1 . .
    P P2 0.28371(11) 0.44051(4) 0.55316(7) 0.0335(3) Uani d . 1 1 . .
    P P3 0.68786(11) 0.30383(4) 0.57181(7) 0.0338(3) Uani d . 1 1 . .
    F F1 0.25658(19) 0.90561(7) 0.64831(12) 0.0268(6) Uani d . 1 1 . .
    F F2 0.24448(19) 0.85077(7) 0.56958(14) 0.0324(6) Uani d . 1 1 . .
    F F3 0.38934(19) 0.89688(8) 0.56969(13) 0.0331(6) Uani d . 1 1 . .
    F F4 0.2513(2) 0.89662(8) 0.47551(13) 0.0372(7) Uani d . 1 1 . .
    F F5 0.26664(19) 0.95111(7) 0.55527(12) 0.0263(6) Uani d . 1 1 . .
    F F6 0.12030(19) 0.90529(7) 0.55462(13) 0.0279(6) Uani d . 1 1 . .
    F F8 0.3444(3) 0.39580(9) 0.55286(16) 0.0592(9) Uani d . 1 1 A .
    F F11 0.2215(3) 0.48488(10) 0.55481(17) 0.0639(10) Uani d . 1 1 A .
    F F7 0.3737(7) 0.4580(2) 0.6111(5) 0.061(3) Uani d PD 0.620(16) 1 A 1
    F F9 0.2061(7) 0.42705(18) 0.6146(5) 0.052(3) Uani d PD 0.620(16) 1 A 1
    F F10 0.1800(9) 0.4271(2) 0.4950(6) 0.097(4) Uani d PD 0.620(16) 1 A 1
    F F12 0.3450(10) 0.4581(3) 0.4896(6) 0.077(4) Uani d PD 0.620(16) 1 A 1
    F F7' 0.2920(19) 0.4335(3) 0.6394(4) 0.075(7) Uani d PD 0.380(16) 1 A 2
    F F9' 0.1765(9) 0.4112(5) 0.5478(11) 0.098(7) Uani d PD 0.380(16) 1 A 2
    F F10' 0.2855(15) 0.4379(6) 0.4691(5) 0.071(6) Uani d PD 0.380(16) 1 A 2
    F F12' 0.4061(9) 0.4613(3) 0.5608(13) 0.086(7) Uani d PD 0.380(16) 1 A 2
    F F13 0.6356(2) 0.31570(8) 0.64503(16) 0.0503(8) Uani d . 1 1 . .
    F F14 0.6916(4) 0.25661(10) 0.5933(2) 0.1006(15) Uani d . 1 1 . .
    F F15 0.8113(2) 0.31061(10) 0.61355(15) 0.0609(9) Uani d . 1 1 . .
    F F16 0.7432(3) 0.29210(10) 0.50021(15) 0.0635(9) Uani d . 1 1 . .
    F F17 0.6918(3) 0.35241(9) 0.55080(15) 0.0578(9) Uani d . 1 1 . .
    F F18 0.5676(3) 0.29980(11) 0.5294(2) 0.0859(12) Uani d . 1 1 . .
    P P4 0.2383(7) 0.1122(3) 0.4097(5) 0.0257(6) Uani d PD 0.57(2) 1 B 1
    F F19 0.3620(9) 0.0939(5) 0.4252(8) 0.058(4) Uani d PD 0.57(2) 1 B 1
    F F20 0.1908(10) 0.0826(3) 0.4676(3) 0.048(3) Uani d PD 0.57(2) 1 B 1
    F F21 0.2668(14) 0.1450(4) 0.4736(7) 0.054(3) Uani d PD 0.57(2) 1 B 1
    F F22 0.1166(7) 0.1327(5) 0.3952(5) 0.051(3) Uani d PD 0.57(2) 1 B 1
    F F23 0.2835(11) 0.1430(4) 0.3528(6) 0.068(3) Uani d PD 0.57(2) 1 B 1
    F F24 0.2076(12) 0.0789(4) 0.3475(7) 0.069(4) Uani d PD 0.57(2) 1 B 1
    P P4' 0.2409(10) 0.1081(4) 0.4068(7) 0.0257(6) Uani d PD 0.43(2) 1 B 2
    F F19' 0.3744(9) 0.1053(5) 0.4070(9) 0.038(4) Uani d PD 0.43(2) 1 B 2
    F F20' 0.2414(12) 0.0637(5) 0.4463(10) 0.068(6) Uani d PD 0.43(2) 1 B 2
    F F21' 0.2594(15) 0.1316(8) 0.4826(9) 0.076(7) Uani d PD 0.43(2) 1 B 2
    F F22' 0.1071(8) 0.1098(5) 0.4053(7) 0.040(3) Uani d PD 0.43(2) 1 B 2
    F F23' 0.2421(14) 0.1526(3) 0.3683(11) 0.065(5) Uani d PD 0.43(2) 1 B 2
    F F24' 0.2257(12) 0.0861(5) 0.3299(8) 0.042(4) Uani d PD 0.43(2) 1 B 2
    N N1 0.3936(3) 0.03905(10) 0.66882(18) 0.0181(8) Uani d . 1 1 . .
    N N2 0.3472(3) -0.02106(10) 0.75424(17) 0.0173(8) Uani d . 1 1 . .
    N N3 0.1865(3) 0.00855(10) 0.82253(17) 0.0193(8) Uani d . 1 1 . .
    N N4 0.1428(3) 0.02977(10) 0.66999(17) 0.0167(8) Uani d . 1 1 . .
    N N5 0.2211(3) 0.09345(10) 0.74346(17) 0.0149(7) Uani d . 1 1 . .
    N N6 0.3934(3) 0.06344(10) 0.82402(17) 0.0163(8) Uani d . 1 1 . .
    N N7 0.0196(3) 0.21001(10) 0.63882(17) 0.0167(8) Uani d . 1 1 . .
    N N8 0.1398(3) 0.17199(10) 0.74223(17) 0.0160(8) Uani d . 1 1 . .
    N N9 0.1634(3) 0.22700(10) 0.84401(17) 0.0175(8) Uani d . 1 1 . .
    N N10 0.2107(3) 0.26278(10) 0.70475(17) 0.0204(8) Uani d . 1 1 . .
    N N11 0.0202(3) 0.28805(10) 0.74401(17) 0.0196(8) Uani d . 1 1 . .
    N N12 -0.0772(3) 0.21994(10) 0.78029(18) 0.0209(8) Uani d . 1 1 . .
    N N15 0.4640(5) 0.16296(15) 0.6902(3) 0.0695(16) Uani d . 1 1 . .
    N N16 0.8158(7) 0.08326(18) 0.7468(3) 0.110(3) Uani d . 1 1 . .
    C C1 0.4069(4) 0.07013(14) 0.6217(2) 0.0265(11) Uani d . 1 1 . .
    H H1 0.3620 0.0940 0.6231 0.032 Uiso calc R 1 1 . .
    C C2 0.4843(4) 0.06829(16) 0.5711(2) 0.0349(12) Uani d . 1 1 . .
    H H2 0.4913 0.0905 0.5393 0.042 Uiso calc R 1 1 . .
    C C3 0.5510(4) 0.03303(16) 0.5685(3) 0.0358(12) Uani d . 1 1 . .
    H H3 0.6050 0.0314 0.5357 0.043 Uiso calc R 1 1 . .
    C C4 0.5367(4) 0.00044(15) 0.6148(2) 0.0283(11) Uani d . 1 1 . .
    H H4 0.5801 -0.0238 0.6129 0.034 Uiso calc R 1 1 . .
    C C5 0.4577(3) 0.00342(13) 0.6645(2) 0.0218(10) Uani d . 1 1 . .
    C C6 0.4335(3) -0.03055(13) 0.7148(2) 0.0229(10) Uani d . 1 1 . .
    C C7 0.4878(4) -0.06887(14) 0.7234(3) 0.0324(12) Uani d . 1 1 . .
    H H7 0.5473 -0.0756 0.6966 0.039 Uiso calc R 1 1 . .
    C C8 0.4517(4) -0.09672(15) 0.7725(3) 0.0380(13) Uani d . 1 1 . .
    H H8 0.4868 -0.1228 0.7785 0.046 Uiso calc R 1 1 . .
    C C9 0.3652(4) -0.08701(14) 0.8130(3) 0.0360(13) Uani d . 1 1 . .
    H H9 0.3420 -0.1060 0.8466 0.043 Uiso calc R 1 1 . .
    C C10 0.3126(4) -0.04804(13) 0.8030(2) 0.0239(10) Uani d . 1 1 . .
    C C11 0.2183(4) -0.03205(13) 0.8403(2) 0.0238(10) Uani d . 1 1 . .
    C C12 0.1585(4) -0.05518(15) 0.8870(3) 0.0382(13) Uani d . 1 1 . .
    H H12 0.1801 -0.0826 0.8990 0.046 Uiso calc R 1 1 . .
    C C13 0.0672(4) -0.03753(16) 0.9158(3) 0.0418(14) Uani d . 1 1 . .
    H H13 0.0270 -0.0530 0.9472 0.050 Uiso calc R 1 1 . .
    C C14 0.0355(4) 0.00323(16) 0.8978(2) 0.0356(12) Uani d . 1 1 . .
    H H14 -0.0265 0.0156 0.9162 0.043 Uiso calc R 1 1 . .
    C C15 0.0984(4) 0.02503(14) 0.8517(2) 0.0264(11) Uani d . 1 1 . .
    H H15 0.0785 0.0527 0.8404 0.032 Uiso calc R 1 1 . .
    C C16 0.0985(3) -0.00642(12) 0.6426(2) 0.0186(10) Uani d . 1 1 . .
    H H16 0.1383 -0.0312 0.6527 0.022 Uiso calc R 1 1 . .
    C C17 -0.0039(3) -0.00814(13) 0.6002(2) 0.0217(10) Uani d . 1 1 . .
    H H17 -0.0318 -0.0337 0.5818 0.026 Uiso calc R 1 1 . .
    C C18 -0.0641(3) 0.02809(13) 0.5853(2) 0.0220(10) Uani d . 1 1 . .
    H H18 -0.1333 0.0275 0.5569 0.026 Uiso calc R 1 1 . .
    C C19 -0.0198(3) 0.06579(13) 0.6135(2) 0.0183(9) Uani d . 1 1 . .
    H H19 -0.0606 0.0906 0.6052 0.022 Uiso calc R 1 1 . .
    C C20 0.0844(3) 0.06646(12) 0.6537(2) 0.0166(9) Uani d . 1 1 . .
    C C21 0.1359(3) 0.10381(12) 0.6913(2) 0.0158(9) Uani d . 1 1 . .
    C C22 0.2681(3) 0.12141(12) 0.7936(2) 0.0151(9) Uani d . 1 1 . .
    C C23 0.3740(3) 0.10548(13) 0.8336(2) 0.0186(9) Uani d . 1 1 . .
    C C24 0.4533(3) 0.13076(13) 0.8722(2) 0.0197(10) Uani d . 1 1 . .
    H H24 0.4414 0.1595 0.8756 0.024 Uiso calc R 1 1 . .
    C C25 0.5505(3) 0.11264(13) 0.9058(2) 0.0244(10) Uani d . 1 1 . .
    H H25 0.6049 0.1292 0.9319 0.029 Uiso calc R 1 1 . .
    C C26 0.5665(4) 0.07012(13) 0.9005(2) 0.0242(10) Uani d . 1 1 . .
    H H26 0.6296 0.0573 0.9249 0.029 Uiso calc R 1 1 . .
    C C27 0.4869(3) 0.04663(13) 0.8580(2) 0.0211(10) Uani d . 1 1 . .
    H H27 0.4992 0.0180 0.8529 0.025 Uiso calc R 1 1 . .
    C C28 -0.0338(3) 0.23341(13) 0.5858(2) 0.0207(10) Uani d . 1 1 . .
    H H28 -0.0563 0.2605 0.5969 0.025 Uiso calc R 1 1 . .
    C C29 -0.0568(3) 0.21909(12) 0.5156(2) 0.0191(10) Uani d . 1 1 . .
    H H29 -0.0971 0.2357 0.4806 0.023 Uiso calc R 1 1 . .
    C C30 -0.0194(3) 0.17995(13) 0.4977(2) 0.0203(10) Uani d . 1 1 . .
    H H30 -0.0301 0.1704 0.4501 0.024 Uiso calc R 1 1 . .
    C C31 0.0343(3) 0.15503(12) 0.5520(2) 0.0172(9) Uani d . 1 1 . .
    H H31 0.0605 0.1285 0.5408 0.021 Uiso calc R 1 1 . .
    C C32 0.0491(3) 0.16933(12) 0.6225(2) 0.0166(9) Uani d . 1 1 . .
    C C33 0.1078(3) 0.14650(12) 0.6842(2) 0.0152(9) Uani d . 1 1 . .
    C C34 0.2115(3) 0.15964(12) 0.7997(2) 0.0158(9) Uani d . 1 1 . .
    C C35 0.2151(3) 0.18920(12) 0.8611(2) 0.0174(9) Uani d . 1 1 . .
    C C36 0.2575(3) 0.18020(13) 0.9310(2) 0.0233(10) Uani d . 1 1 . .
    H H36 0.2867 0.1537 0.9426 0.028 Uiso calc R 1 1 . .
    C C37 0.2570(4) 0.21042(14) 0.9842(2) 0.0269(11) Uani d . 1 1 . .
    H H37 0.2862 0.2045 1.0316 0.032 Uiso calc R 1 1 . .
    C C38 0.2123(3) 0.24982(14) 0.9662(2) 0.0253(10) Uani d . 1 1 . .
    H H38 0.2148 0.2712 1.0006 0.030 Uiso calc R 1 1 . .
    C C39 0.1646(3) 0.25648(13) 0.8968(2) 0.0222(10) Uani d . 1 1 . .
    H H39 0.1315 0.2824 0.8853 0.027 Uiso calc R 1 1 . .
    C C40 0.3096(4) 0.24702(13) 0.6877(2) 0.0232(10) Uani d . 1 1 . .
    H H40 0.3215 0.2182 0.6911 0.028 Uiso calc R 1 1 . .
    C C41 0.3941(4) 0.27222(13) 0.6653(2) 0.0256(10) Uani d . 1 1 . .
    H H41 0.4623 0.2606 0.6547 0.031 Uiso calc R 1 1 . .
    C C42 0.3758(4) 0.31444(14) 0.6589(2) 0.0292(11) Uani d . 1 1 . .
    H H42 0.4306 0.3317 0.6421 0.035 Uiso calc R 1 1 . .
    C C43 0.2758(4) 0.33143(14) 0.6775(2) 0.0281(11) Uani d . 1 1 . .
    H H43 0.2639 0.3603 0.6746 0.034 Uiso calc R 1 1 . .
    C C44 0.1933(4) 0.30535(13) 0.7005(2) 0.0219(10) Uani d . 1 1 . .
    C C45 0.0855(4) 0.31972(13) 0.7234(2) 0.0243(11) Uani d . 1 1 . .
    C C46 0.0477(4) 0.36090(13) 0.7270(2) 0.0314(12) Uani d . 1 1 . .
    H H46 0.0910 0.3830 0.7121 0.038 Uiso calc R 1 1 . .
    C C47 -0.0548(4) 0.36862(14) 0.7531(2) 0.0352(12) Uani d . 1 1 . .
    H H47 -0.0805 0.3961 0.7560 0.042 Uiso calc R 1 1 . .
    C C48 -0.1195(4) 0.33595(14) 0.7749(2) 0.0319(12) Uani d . 1 1 . .
    H H48 -0.1884 0.3412 0.7929 0.038 Uiso calc R 1 1 . .
    C C49 -0.0805(4) 0.29505(13) 0.7697(2) 0.0227(10) Uani d . 1 1 . .
    C C50 -0.1377(4) 0.25614(14) 0.7883(2) 0.0245(11) Uani d . 1 1 . .
    C C51 -0.2441(4) 0.25438(16) 0.8121(2) 0.0337(12) Uani d . 1 1 . .
    H H51 -0.2842 0.2790 0.8178 0.040 Uiso calc R 1 1 . .
    C C52 -0.2905(4) 0.21650(17) 0.8274(3) 0.0445(14) Uani d . 1 1 . .
    H H52 -0.3622 0.2153 0.8433 0.053 Uiso calc R 1 1 . .
    C C53 -0.2303(4) 0.18012(17) 0.8190(3) 0.0422(13) Uani d . 1 1 . .
    H H53 -0.2603 0.1541 0.8294 0.051 Uiso calc R 1 1 . .
    C C54 -0.1243(4) 0.18309(14) 0.7947(2) 0.0292(11) Uani d . 1 1 . .
    H H54 -0.0842 0.1585 0.7881 0.035 Uiso calc R 1 1 . .
    N N13 0.0164(8) 0.1179(3) 0.8910(5) 0.068(3) Uani d PDU 0.639(11) 1 C 1
    C C55 0.0032(12) 0.1310(3) 0.9445(7) 0.056(3) Uani d PDU 0.639(11) 1 C 1
    C C56 0.006(2) 0.1500(7) 1.0178(13) 0.062(6) Uani d PDU 0.639(11) 1 C 1
    H H56A 0.0421 0.1769 1.0180 0.094 Uiso calc PR 0.639(11) 1 C 1
    H H56B 0.0467 0.1320 1.0527 0.094 Uiso calc PR 0.639(11) 1 C 1
    H H56C -0.0703 0.1534 1.0302 0.094 Uiso calc PR 0.639(11) 1 C 1
    C C57 0.4656(4) 0.26977(16) 0.8956(3) 0.0340(12) Uani d . 1 1 . .
    N N13' -0.112(2) 0.0966(5) 0.9245(9) 0.112(10) Uani d PDU 0.361(11) 1 C 2
    C C55' -0.070(3) 0.1201(6) 0.9621(10) 0.070(7) Uani d PDU 0.361(11) 1 C 2
    C C56' -0.010(5) 0.1545(15) 1.003(3) 0.089(15) Uani d PDU 0.361(11) 1 C 2
    H H56D 0.0695 0.1494 1.0074 0.133 Uiso calc PR 0.361(11) 1 C 2
    H H56E -0.0357 0.1561 1.0507 0.133 Uiso calc PR 0.361(11) 1 C 2
    H H56F -0.0265 0.1806 0.9781 0.133 Uiso calc PR 0.361(11) 1 C 2
    N N14 0.4391(3) 0.24561(14) 0.8530(2) 0.0425(11) Uani d . 1 1 . .
    C C58 0.5019(4) 0.30040(16) 0.9534(3) 0.0525(15) Uani d . 1 1 . .
    H H58A 0.5589 0.2879 0.9872 0.079 Uiso calc R 1 1 . .
    H H58B 0.4382 0.3083 0.9783 0.079 Uiso calc R 1 1 . .
    H H58C 0.5323 0.3249 0.9321 0.079 Uiso calc R 1 1 . .
    C C59 0.5485(6) 0.16313(16) 0.6670(3) 0.0489(16) Uani d . 1 1 . .
    C C60 0.6584(5) 0.16184(17) 0.6398(3) 0.0640(18) Uani d . 1 1 . .
    H H60A 0.6938 0.1889 0.6459 0.096 Uiso calc R 1 1 . .
    H H60B 0.6495 0.1546 0.5892 0.096 Uiso calc R 1 1 . .
    H H60C 0.7048 0.1412 0.6663 0.096 Uiso calc R 1 1 . .
    C C61 0.7993(5) 0.0490(2) 0.7523(3) 0.0512(15) Uani d . 1 1 . .
    C C62 0.7804(5) 0.00479(17) 0.7588(3) 0.0589(17) Uani d . 1 1 . .
    H H62A 0.7081 0.0001 0.7762 0.088 Uiso calc R 1 1 . .
    H H62B 0.8387 -0.0072 0.7923 0.088 Uiso calc R 1 1 . .
    H H62C 0.7817 -0.0083 0.7121 0.088 Uiso calc R 1 1 . .
loop_
    _atom_site_aniso_label
    _atom_site_aniso_U_11
    _atom_site_aniso_U_22
    _atom_site_aniso_U_33
    _atom_site_aniso_U_12
    _atom_site_aniso_U_13
    _atom_site_aniso_U_23
    Ru1 0.01606(19) 0.01215(18) 0.01674(19) 0.00127(14) 0.00196(14) -0.00011(14)
    Ru2 0.0201(2) 0.01344(19) 0.01807(19) 0.00433(15) 0.00167(15) -0.00166(15)
    P1 0.0194(6) 0.0221(7) 0.0266(7) 0.0011(5) 0.0021(5) -0.0013(5)
    P2 0.0376(8) 0.0355(8) 0.0278(7) -0.0062(6) 0.0048(6) 0.0005(6)
    P3 0.0380(8) 0.0253(7) 0.0379(8) 0.0073(6) 0.0027(6) -0.0078(6)
    F1 0.0291(15) 0.0270(14) 0.0245(14) -0.0054(11) 0.0043(11) 0.0011(11)
    F2 0.0264(15) 0.0183(14) 0.0521(18) 0.0015(11) 0.0018(13) -0.0053(12)
    F3 0.0191(14) 0.0351(16) 0.0455(17) 0.0015(12) 0.0057(12) -0.0005(13)
    F4 0.0368(17) 0.0472(18) 0.0269(15) 0.0078(13) 0.0008(12) -0.0110(13)
    F5 0.0304(15) 0.0200(13) 0.0294(15) -0.0019(11) 0.0066(12) 0.0039(11)
    F6 0.0183(13) 0.0254(14) 0.0398(16) -0.0003(11) 0.0014(11) -0.0067(12)
    F8 0.094(3) 0.0336(18) 0.053(2) 0.0041(17) 0.0224(18) -0.0046(15)
    F11 0.068(2) 0.062(2) 0.066(2) 0.0283(18) 0.0262(18) 0.0213(18)
    F7 0.046(5) 0.038(4) 0.094(7) -0.010(3) -0.025(4) -0.018(4)
    F9 0.056(5) 0.038(3) 0.068(6) 0.007(3) 0.030(4) 0.025(3)
    F10 0.115(7) 0.081(5) 0.080(7) -0.034(5) -0.055(6) 0.024(4)
    F12 0.121(9) 0.053(5) 0.070(7) 0.012(5) 0.071(6) 0.015(4)
    F7' 0.16(2) 0.046(7) 0.019(5) 0.048(10) 0.006(7) -0.006(4)
    F9' 0.033(6) 0.127(12) 0.138(18) -0.025(7) 0.028(8) -0.018(11)
    F10' 0.112(14) 0.074(11) 0.025(5) 0.055(9) -0.003(7) 0.002(6)
    F12' 0.046(7) 0.043(6) 0.17(2) -0.023(5) 0.021(9) -0.016(10)
    F13 0.0499(19) 0.0447(18) 0.061(2) -0.0099(15) 0.0293(16) -0.0184(15)
    F14 0.204(5) 0.0232(19) 0.080(3) 0.005(2) 0.039(3) 0.0015(18)
    F15 0.0428(19) 0.095(3) 0.0421(19) 0.0274(18) -0.0063(15) -0.0161(18)
    F16 0.085(3) 0.069(2) 0.0383(19) 0.0147(19) 0.0131(17) -0.0218(17)
    F17 0.096(3) 0.0345(18) 0.0394(18) 0.0012(17) -0.0082(17) -0.0002(14)
    F18 0.048(2) 0.100(3) 0.105(3) -0.004(2) -0.017(2) -0.047(2)
    P4 0.0226(7) 0.0271(16) 0.0282(9) 0.0022(9) 0.0056(6) -0.0040(10)
    F19 0.033(5) 0.098(9) 0.042(6) 0.047(5) 0.001(4) 0.001(5)
    F20 0.062(6) 0.030(5) 0.053(4) -0.010(4) 0.007(3) 0.009(3)
    F21 0.056(6) 0.044(5) 0.062(6) -0.016(4) 0.014(4) -0.029(4)
    F22 0.028(4) 0.081(8) 0.044(4) 0.024(5) 0.002(3) -0.011(5)
    F23 0.065(7) 0.086(8) 0.054(5) -0.004(5) 0.018(5) 0.029(5)
    F24 0.093(8) 0.071(7) 0.046(6) -0.024(5) 0.013(5) -0.041(5)
    P4' 0.0226(7) 0.0271(16) 0.0282(9) 0.0022(9) 0.0056(6) -0.0040(10)
    F19' 0.024(5) 0.043(6) 0.046(9) -0.006(4) 0.000(4) -0.015(6)
    F20' 0.046(7) 0.039(8) 0.114(10) -0.012(6) -0.022(6) 0.045(7)
    F21' 0.031(8) 0.143(18) 0.052(8) 0.022(9) -0.001(6) -0.057(10)
    F22' 0.022(4) 0.038(7) 0.062(6) -0.003(4) 0.005(4) -0.010(5)
    F23' 0.060(10) 0.020(5) 0.107(12) -0.002(5) -0.029(7) 0.022(6)
    F24' 0.030(6) 0.056(7) 0.038(7) 0.025(6) -0.009(5) -0.019(5)
    N1 0.0149(19) 0.0183(19) 0.021(2) -0.0022(15) 0.0005(15) -0.0010(16)
    N2 0.019(2) 0.0140(18) 0.0180(19) 0.0019(15) -0.0035(15) -0.0024(15)
    N3 0.021(2) 0.019(2) 0.0173(19) -0.0043(16) -0.0003(16) -0.0003(16)
    N4 0.0180(19) 0.0160(19) 0.0169(19) 0.0018(15) 0.0056(15) 0.0002(15)
    N5 0.0135(18) 0.0169(19) 0.0142(18) -0.0005(15) 0.0012(15) 0.0003(15)
    N6 0.0180(19) 0.0124(18) 0.0190(19) -0.0018(15) 0.0050(15) -0.0016(15)
    N7 0.0164(19) 0.0172(19) 0.0165(19) 0.0029(15) 0.0022(15) 0.0014(15)
    N8 0.0193(19) 0.0136(18) 0.0152(19) 0.0009(15) 0.0030(15) -0.0003(15)
    N9 0.020(2) 0.0138(19) 0.0193(19) -0.0008(15) 0.0035(15) -0.0021(15)
    N10 0.024(2) 0.019(2) 0.018(2) 0.0008(16) -0.0003(16) -0.0025(15)
    N11 0.026(2) 0.0165(19) 0.0148(19) 0.0041(16) -0.0021(16) -0.0067(15)
    N12 0.023(2) 0.022(2) 0.019(2) 0.0052(16) 0.0040(16) -0.0026(16)
    N15 0.086(4) 0.046(3) 0.078(4) 0.018(3) 0.016(3) -0.013(3)
    N16 0.216(8) 0.040(4) 0.078(5) 0.014(4) 0.030(5) -0.010(3)
    C1 0.029(3) 0.024(3) 0.026(3) -0.003(2) 0.001(2) 0.004(2)
    C2 0.042(3) 0.043(3) 0.022(3) -0.015(3) 0.010(2) 0.002(2)
    C3 0.027(3) 0.048(3) 0.035(3) -0.014(3) 0.013(2) -0.010(3)
    C4 0.023(3) 0.034(3) 0.029(3) -0.003(2) 0.005(2) -0.011(2)
    C5 0.016(2) 0.024(3) 0.025(3) 0.0004(19) 0.0007(19) -0.007(2)
    C6 0.021(2) 0.021(2) 0.025(3) 0.003(2) -0.005(2) -0.007(2)
    C7 0.030(3) 0.031(3) 0.034(3) 0.015(2) -0.013(2) -0.006(2)
    C8 0.046(3) 0.021(3) 0.043(3) 0.017(2) -0.015(3) -0.001(2)
    C9 0.052(3) 0.018(3) 0.036(3) 0.002(2) -0.006(3) 0.009(2)
    C10 0.036(3) 0.013(2) 0.021(3) -0.003(2) -0.002(2) 0.0008(19)
    C11 0.032(3) 0.020(2) 0.019(2) -0.005(2) 0.000(2) 0.001(2)
    C12 0.053(4) 0.029(3) 0.032(3) -0.016(3) 0.005(3) 0.006(2)
    C13 0.057(4) 0.040(3) 0.030(3) -0.025(3) 0.016(3) 0.000(3)
    C14 0.034(3) 0.046(3) 0.029(3) -0.009(3) 0.013(2) -0.006(2)
    C15 0.030(3) 0.026(3) 0.024(3) -0.007(2) 0.004(2) -0.007(2)
    C16 0.022(2) 0.010(2) 0.023(2) 0.0006(18) 0.0027(19) -0.0040(18)
    C17 0.027(3) 0.015(2) 0.023(2) -0.0052(19) 0.004(2) -0.0007(19)
    C18 0.020(2) 0.024(3) 0.022(2) -0.005(2) -0.0007(19) 0.000(2)
    C19 0.017(2) 0.018(2) 0.020(2) 0.0017(18) 0.0021(19) 0.0007(18)
    C20 0.018(2) 0.015(2) 0.016(2) 0.0019(18) 0.0028(18) 0.0000(18)
    C21 0.019(2) 0.016(2) 0.014(2) -0.0002(18) 0.0062(18) 0.0001(18)
    C22 0.020(2) 0.013(2) 0.014(2) -0.0004(17) 0.0060(18) 0.0008(17)
    C23 0.019(2) 0.020(2) 0.018(2) -0.0009(19) 0.0044(18) 0.0010(19)
    C24 0.023(2) 0.016(2) 0.019(2) 0.0019(19) -0.0014(19) -0.0029(18)
    C25 0.020(2) 0.029(3) 0.024(3) -0.004(2) -0.002(2) -0.004(2)
    C26 0.023(3) 0.026(3) 0.021(2) 0.004(2) -0.005(2) -0.005(2)
    C27 0.025(3) 0.018(2) 0.020(2) 0.0075(19) 0.003(2) 0.0008(19)
    C28 0.021(2) 0.017(2) 0.024(3) 0.0027(19) 0.0024(19) 0.0024(19)
    C29 0.019(2) 0.019(2) 0.018(2) 0.0007(18) -0.0043(18) 0.0033(18)
    C30 0.022(2) 0.023(2) 0.016(2) -0.0064(19) 0.0024(19) -0.0014(19)
    C31 0.018(2) 0.012(2) 0.022(2) 0.0019(17) 0.0026(18) -0.0024(18)
    C32 0.016(2) 0.017(2) 0.017(2) 0.0008(18) 0.0026(18) -0.0034(18)
    C33 0.017(2) 0.015(2) 0.014(2) -0.0019(17) 0.0043(18) 0.0000(18)
    C34 0.017(2) 0.014(2) 0.017(2) -0.0034(18) 0.0050(18) 0.0020(18)
    C35 0.018(2) 0.016(2) 0.019(2) 0.0001(18) 0.0052(18) 0.0004(18)
    C36 0.029(3) 0.020(2) 0.020(2) 0.004(2) -0.001(2) 0.000(2)
    C37 0.033(3) 0.030(3) 0.016(2) 0.004(2) -0.001(2) 0.002(2)
    C38 0.029(3) 0.025(3) 0.022(3) 0.000(2) 0.002(2) -0.006(2)
    C39 0.025(3) 0.016(2) 0.025(3) 0.0071(19) 0.002(2) -0.004(2)
    C40 0.026(3) 0.020(2) 0.023(2) 0.000(2) -0.003(2) 0.0002(19)
    C41 0.023(3) 0.029(3) 0.024(3) -0.004(2) 0.000(2) 0.001(2)
    C42 0.032(3) 0.032(3) 0.023(3) -0.014(2) -0.001(2) -0.005(2)
    C43 0.046(3) 0.018(2) 0.019(3) -0.009(2) -0.001(2) -0.003(2)
    C44 0.033(3) 0.017(2) 0.014(2) 0.002(2) -0.0072(19) -0.0017(19)
    C45 0.034(3) 0.014(2) 0.022(3) 0.006(2) -0.008(2) -0.0020(19)
    C46 0.047(3) 0.014(2) 0.031(3) 0.003(2) -0.009(2) 0.000(2)
    C47 0.048(3) 0.015(3) 0.040(3) 0.012(2) -0.007(3) -0.004(2)
    C48 0.035(3) 0.032(3) 0.028(3) 0.018(2) -0.005(2) -0.011(2)
    C49 0.030(3) 0.023(3) 0.016(2) 0.012(2) 0.001(2) -0.0050(19)
    C50 0.025(3) 0.035(3) 0.013(2) 0.010(2) -0.0009(19) -0.007(2)
    C51 0.027(3) 0.043(3) 0.031(3) 0.015(2) 0.003(2) -0.006(2)
    C52 0.032(3) 0.050(4) 0.055(4) 0.005(3) 0.022(3) -0.003(3)
    C53 0.032(3) 0.045(3) 0.052(4) -0.002(3) 0.018(3) 0.002(3)
    C54 0.030(3) 0.027(3) 0.033(3) 0.005(2) 0.010(2) 0.000(2)
    N13 0.080(7) 0.039(5) 0.082(7) 0.021(5) 0.000(6) -0.004(5)
    C55 0.066(9) 0.032(6) 0.069(9) 0.016(6) 0.012(6) -0.001(6)
    C56 0.092(17) 0.027(7) 0.077(11) -0.002(8) 0.051(10) -0.009(7)
    C57 0.020(3) 0.036(3) 0.046(3) 0.007(2) 0.004(2) 0.006(3)
    N13' 0.23(3) 0.056(12) 0.038(10) 0.041(13) -0.055(13) -0.011(8)
    C55' 0.118(19) 0.050(13) 0.046(12) 0.039(13) 0.025(14) 0.018(10)
    C56' 0.054(18) 0.10(3) 0.11(3) 0.00(2) 0.011(17) 0.02(2)
    N14 0.033(3) 0.048(3) 0.047(3) 0.004(2) 0.005(2) -0.003(2)
    C58 0.042(3) 0.034(3) 0.079(4) -0.001(3) -0.006(3) -0.010(3)
    C59 0.077(5) 0.030(3) 0.041(4) 0.014(3) 0.012(3) -0.009(3)
    C60 0.107(6) 0.044(4) 0.043(4) 0.014(4) 0.018(4) -0.001(3)
    C61 0.073(4) 0.047(4) 0.036(3) 0.009(3) 0.015(3) -0.003(3)
    C62 0.066(4) 0.048(4) 0.059(4) -0.015(3) -0.012(3) 0.019(3)
_geom_special_details
;
All e.s.d.'s (except the e.s.d. in the dihedral angle between two l.s. planes)
are estimated using the full covariance matrix. The cell e.s.d.'s are taken
into account individually in the estimation of e.s.d.'s in distances, angles
and torsion angles; correlations between e.s.d.'s in cell parameters are only
used when they are defined by crystal symmetry. An approximate (isotropic)
treatment of cell e.s.d.'s is used for estimating e.s.d.'s involving l.s.
planes.
;
loop_
    _geom_bond_atom_site_label_1
    _geom_bond_atom_site_label_2
    _geom_bond_site_symmetry_2
    _geom_bond_distance
    _geom_bond_publ_flag
    Ru1 N5 . 1.960(3) ?
    Ru1 N2 . 1.979(3) ?
    Ru1 N4 . 2.058(3) ?
    Ru1 N6 . 2.060(3) ?
    Ru1 N3 . 2.071(3) ?
    Ru1 N1 . 2.074(3) ?
    Ru2 N8 . 1.971(3) ?
    Ru2 N11 . 1.989(3) ?
    Ru2 N9 . 2.051(3) ?
    Ru2 N7 . 2.061(3) ?
    Ru2 N10 . 2.067(3) ?
    Ru2 N12 . 2.074(3) ?
    P1 F3 . 1.592(2) ?
    P1 F6 . 1.601(2) ?
    P1 F4 . 1.603(3) ?
    P1 F1 . 1.604(2) ?
    P1 F2 . 1.605(2) ?
    P1 F5 . 1.612(2) ?
    P2 F7 . 1.539(6) ?
    P2 F12 . 1.550(6) ?
    P2 F10' . 1.560(10) ?
    P2 F9' . 1.574(10) ?
    P2 F12' . 1.590(10) ?
    P2 F9 . 1.595(5) ?
    P2 F11 . 1.595(3) ?
    P2 F8 . 1.596(3) ?
    P2 F7' . 1.605(8) ?
    P2 F10 . 1.608(6) ?
    P3 F14 . 1.554(3) ?
    P3 F18 . 1.564(3) ?
    P3 F16 . 1.584(3) ?
    P3 F13 . 1.594(3) ?
    P3 F17 . 1.596(3) ?
    P3 F15 . 1.602(3) ?
    P4 F23 . 1.573(9) ?
    P4 F20 . 1.576(8) ?
    P4 F19 . 1.580(8) ?
    P4 F24 . 1.581(9) ?
    P4 F22 . 1.584(8) ?
    P4 F21 . 1.587(9) ?
    P4' F24' . 1.582(11) ?
    P4' F21' . 1.585(11) ?
    P4' F23' . 1.587(11) ?
    P4' F19' . 1.589(11) ?
    P4' F22' . 1.589(11) ?
    P4' F20' . 1.590(11) ?
    N1 C1 . 1.339(5) ?
    N1 C5 . 1.373(5) ?
    N2 C10 . 1.341(5) ?
    N2 C6 . 1.352(5) ?
    N3 C15 . 1.334(5) ?
    N3 C11 . 1.376(5) ?
    N4 C16 . 1.343(5) ?
    N4 C20 . 1.376(5) ?
    N5 C22 . 1.364(5) ?
    N5 C21 . 1.366(5) ?
    N6 C27 . 1.332(5) ?
    N6 C23 . 1.372(5) ?
    N7 C28 . 1.339(5) ?
    N7 C32 . 1.383(5) ?
    N8 C34 . 1.352(5) ?
    N8 C33 . 1.369(5) ?
    N9 C39 . 1.354(5) ?
    N9 C35 . 1.373(5) ?
    N10 C40 . 1.345(5) ?
    N10 C44 . 1.371(5) ?
    N11 C49 . 1.351(5) ?
    N11 C45 . 1.351(5) ?
    N12 C54 . 1.338(5) ?
    N12 C50 . 1.374(5) ?
    N15 C59 . 1.132(7) ?
    N16 C61 . 1.114(7) ?
    C1 C2 . 1.379(6) ?
    C1 H1 . 0.9300 ?
    C2 C3 . 1.378(6) ?
    C2 H2 . 0.9300 ?
    C3 C4 . 1.367(6) ?
    C3 H3 . 0.9300 ?
    C4 C5 . 1.384(5) ?
    C4 H4 . 0.9300 ?
    C5 C6 . 1.474(6) ?
    C6 C7 . 1.382(6) ?
    C7 C8 . 1.370(6) ?
    C7 H7 . 0.9300 ?
    C8 C9 . 1.369(6) ?
    C8 H8 . 0.9300 ?
    C9 C10 . 1.393(6) ?
    C9 H9 . 0.9300 ?
    C10 C11 . 1.467(6) ?
    C11 C12 . 1.386(6) ?
    C12 C13 . 1.377(7) ?
    C12 H12 . 0.9300 ?
    C13 C14 . 1.382(6) ?
    C13 H13 . 0.9300 ?
    C14 C15 . 1.378(6) ?
    C14 H14 . 0.9300 ?
    C15 H15 . 0.9300 ?
    C16 C17 . 1.381(5) ?
    C16 H16 . 0.9300 ?
    C17 C18 . 1.370(5) ?
    C17 H17 . 0.9300 ?
    C18 C19 . 1.390(5) ?
    C18 H18 . 0.9300 ?
    C19 C20 . 1.379(5) ?
    C19 H19 . 0.9300 ?
    C20 C21 . 1.478(5) ?
    C21 C33 . 1.402(5) ?
    C22 C34 . 1.401(5) ?
    C22 C23 . 1.483(5) ?
    C23 C24 . 1.382(5) ?
    C24 C25 . 1.381(5) ?
    C24 H24 . 0.9300 ?
    C25 C26 . 1.371(6) ?
    C25 H25 . 0.9300 ?
    C26 C27 . 1.387(6) ?
    C26 H26 . 0.9300 ?
    C27 H27 . 0.9300 ?
    C28 C29 . 1.379(5) ?
    C28 H28 . 0.9300 ?
    C29 C30 . 1.374(5) ?
    C29 H29 . 0.9300 ?
    C30 C31 . 1.384(5) ?
    C30 H30 . 0.9300 ?
    C31 C32 . 1.376(5) ?
    C31 H31 . 0.9300 ?
    C32 C33 . 1.468(5) ?
    C34 C35 . 1.473(5) ?
    C35 C36 . 1.370(5) ?
    C36 C37 . 1.377(6) ?
    C36 H36 . 0.9300 ?
    C37 C38 . 1.389(6) ?
    C37 H37 . 0.9300 ?
    C38 C39 . 1.367(5) ?
    C38 H38 . 0.9300 ?
    C39 H39 . 0.9300 ?
    C40 C41 . 1.382(6) ?
    C40 H40 . 0.9300 ?
    C41 C42 . 1.364(6) ?
    C41 H41 . 0.9300 ?
    C42 C43 . 1.382(6) ?
    C42 H42 . 0.9300 ?
    C43 C44 . 1.384(6) ?
    C43 H43 . 0.9300 ?
    C44 C45 . 1.464(6) ?
    C45 C46 . 1.390(5) ?
    C46 C47 . 1.377(6) ?
    C46 H46 . 0.9300 ?
    C47 C48 . 1.378(6) ?
    C47 H47 . 0.9300 ?
    C48 C49 . 1.388(5) ?
    C48 H48 . 0.9300 ?
    C49 C50 . 1.470(6) ?
    C50 C51 . 1.382(6) ?
    C51 C52 . 1.367(6) ?
    C51 H51 . 0.9300 ?
    C52 C53 . 1.378(6) ?
    C52 H52 . 0.9300 ?
    C53 C54 . 1.384(6) ?
    C53 H53 . 0.9300 ?
    C54 H54 . 0.9300 ?
    N13 C55 . 1.100(10) ?
    C55 C56 . 1.484(18) ?
    C56 H56A . 0.9600 ?
    C56 H56B . 0.9600 ?
    C56 H56C . 0.9600 ?
    C57 N14 . 1.124(6) ?
    C57 C58 . 1.478(7) ?
    N13' C55' . 1.105(16) ?
    C55' C56' . 1.47(2) ?
    C56' H56D . 0.9600 ?
    C56' H56E . 0.9600 ?
    C56' H56F . 0.9600 ?
    C58 H58A . 0.9600 ?
    C58 H58B . 0.9600 ?
    C58 H58C . 0.9600 ?
    C59 C60 . 1.449(8) ?
    C60 H60A . 0.9600 ?
    C60 H60B . 0.9600 ?
    C60 H60C . 0.9600 ?
    C61 C62 . 1.432(8) ?
    C62 H62A . 0.9600 ?
    C62 H62B . 0.9600 ?
    C62 H62C . 0.9600 ?
loop_
    _geom_angle_atom_site_label_1
    _geom_angle_atom_site_label_2
    _geom_angle_atom_site_label_3
    _geom_angle_site_symmetry_1
    _geom_angle_site_symmetry_3
    _geom_angle
    _geom_angle_publ_flag
    N5 Ru1 N2 . . 176.41(13) ?
    N5 Ru1 N4 . . 79.19(13) ?
    N2 Ru1 N4 . . 104.39(13) ?
    N5 Ru1 N6 . . 80.12(13) ?
    N2 Ru1 N6 . . 96.29(13) ?
    N4 Ru1 N6 . . 159.28(12) ?
    N5 Ru1 N3 . . 101.38(13) ?
    N2 Ru1 N3 . . 78.91(13) ?
    N4 Ru1 N3 . . 89.18(12) ?
    N6 Ru1 N3 . . 93.68(12) ?
    N5 Ru1 N1 . . 100.95(13) ?
    N2 Ru1 N1 . . 78.93(13) ?
    N4 Ru1 N1 . . 93.01(12) ?
    N6 Ru1 N1 . . 92.11(12) ?
    N3 Ru1 N1 . . 157.57(13) ?
    N8 Ru2 N11 . . 178.32(14) ?
    N8 Ru2 N9 . . 79.26(13) ?
    N11 Ru2 N9 . . 99.13(13) ?
    N8 Ru2 N7 . . 79.21(13) ?
    N11 Ru2 N7 . . 102.40(13) ?
    N9 Ru2 N7 . . 158.45(13) ?
    N8 Ru2 N10 . . 100.63(13) ?
    N11 Ru2 N10 . . 78.89(14) ?
    N9 Ru2 N10 . . 90.55(13) ?
    N7 Ru2 N10 . . 92.59(12) ?
    N8 Ru2 N12 . . 101.72(13) ?
    N11 Ru2 N12 . . 78.74(14) ?
    N9 Ru2 N12 . . 92.80(13) ?
    N7 Ru2 N12 . . 92.36(13) ?
    N10 Ru2 N12 . . 157.63(13) ?
    F3 P1 F6 . . 179.39(15) ?
    F3 P1 F4 . . 90.49(14) ?
    F6 P1 F4 . . 89.79(14) ?
    F3 P1 F1 . . 90.57(13) ?
    F6 P1 F1 . . 89.14(13) ?
    F4 P1 F1 . . 178.79(15) ?
    F3 P1 F2 . . 90.07(13) ?
    F6 P1 F2 . . 90.47(13) ?
    F4 P1 F2 . . 90.58(14) ?
    F1 P1 F2 . . 90.00(13) ?
    F3 P1 F5 . . 89.60(13) ?
    F6 P1 F5 . . 89.85(13) ?
    F4 P1 F5 . . 89.98(14) ?
    F1 P1 F5 . . 89.45(13) ?
    F2 P1 F5 . . 179.36(16) ?
    F7 P2 F12 . . 93.0(5) ?
    F7 P2 F10' . . 129.4(7) ?
    F7 P2 F9' . . 139.3(7) ?
    F12 P2 F9' . . 127.3(7) ?
    F10' P2 F9' . . 90.0(7) ?
    F10' P2 F12' . . 90.3(8) ?
    F9' P2 F12' . . 168.2(8) ?
    F7 P2 F9 . . 90.7(4) ?
    F12 P2 F9 . . 171.6(4) ?
    F10' P2 F9 . . 139.9(7) ?
    F12' P2 F9 . . 129.7(8) ?
    F7 P2 F11 . . 87.6(3) ?
    F12 P2 F11 . . 87.2(3) ?
    F10' P2 F11 . . 96.9(5) ?
    F9' P2 F11 . . 98.7(6) ?
    F12' P2 F11 . . 93.0(4) ?
    F9 P2 F11 . . 85.5(2) ?
    F7 P2 F8 . . 92.4(3) ?
    F12 P2 F8 . . 94.0(3) ?
    F10' P2 F8 . . 84.1(5) ?
    F9' P2 F8 . . 80.5(6) ?
    F12' P2 F8 . . 87.8(4) ?
    F9 P2 F8 . . 93.3(2) ?
    F11 P2 F8 . . 178.79(18) ?
    F12 P2 F7' . . 145.0(7) ?
    F10' P2 F7' . . 168.2(6) ?
    F9' P2 F7' . . 87.0(7) ?
    F12' P2 F7' . . 90.4(8) ?
    F11 P2 F7' . . 94.9(4) ?
    F8 P2 F7' . . 84.2(4) ?
    F7 P2 F10 . . 172.8(4) ?
    F12 P2 F10 . . 88.6(5) ?
    F12' P2 F10 . . 143.2(8) ?
    F9 P2 F10 . . 86.9(4) ?
    F11 P2 F10 . . 85.6(3) ?
    F8 P2 F10 . . 94.4(3) ?
    F7' P2 F10 . . 126.4(7) ?
    F14 P3 F18 . . 92.9(2) ?
    F14 P3 F16 . . 89.06(19) ?
    F18 P3 F16 . . 89.84(19) ?
    F14 P3 F13 . . 90.81(18) ?
    F18 P3 F13 . . 91.75(18) ?
    F16 P3 F13 . . 178.40(19) ?
    F14 P3 F17 . . 176.7(2) ?
    F18 P3 F17 . . 90.30(19) ?
    F16 P3 F17 . . 89.95(17) ?
    F13 P3 F17 . . 90.09(16) ?
    F14 P3 F15 . . 90.3(2) ?
    F18 P3 F15 . . 176.8(2) ?
    F16 P3 F15 . . 89.83(17) ?
    F13 P3 F15 . . 88.58(16) ?
    F17 P3 F15 . . 86.48(18) ?
    F23 P4 F20 . . 178.1(8) ?
    F23 P4 F19 . . 88.6(7) ?
    F20 P4 F19 . . 92.7(6) ?
    F23 P4 F24 . . 90.0(7) ?
    F20 P4 F24 . . 91.3(7) ?
    F19 P4 F24 . . 91.5(7) ?
    F23 P4 F22 . . 90.0(6) ?
    F20 P4 F22 . . 88.6(6) ?
    F19 P4 F22 . . 177.3(8) ?
    F24 P4 F22 . . 90.8(7) ?
    F23 P4 F21 . . 91.6(8) ?
    F20 P4 F21 . . 87.1(6) ?
    F19 P4 F21 . . 89.0(8) ?
    F24 P4 F21 . . 178.3(9) ?
    F22 P4 F21 . . 88.7(8) ?
    F24' P4' F21' . . 177.5(11) ?
    F24' P4' F23' . . 89.7(9) ?
    F21' P4' F23' . . 88.2(10) ?
    F24' P4' F19' . . 89.9(9) ?
    F21' P4' F19' . . 88.7(9) ?
    F23' P4' F19' . . 89.8(8) ?
    F24' P4' F22' . . 88.7(8) ?
    F21' P4' F22' . . 92.7(9) ?
    F23' P4' F22' . . 91.0(8) ?
    F19' P4' F22' . . 178.4(11) ?
    F24' P4' F20' . . 90.9(9) ?
    F21' P4' F20' . . 91.1(9) ?
    F23' P4' F20' . . 179.1(11) ?
    F19' P4' F20' . . 89.6(8) ?
    F22' P4' F20' . . 89.7(7) ?
    C1 N1 C5 . . 117.9(4) ?
    C1 N1 Ru1 . . 128.1(3) ?
    C5 N1 Ru1 . . 113.9(3) ?
    C10 N2 C6 . . 121.5(4) ?
    C10 N2 Ru1 . . 119.0(3) ?
    C6 N2 Ru1 . . 119.2(3) ?
    C15 N3 C11 . . 118.7(4) ?
    C15 N3 Ru1 . . 127.5(3) ?
    C11 N3 Ru1 . . 113.8(3) ?
    C16 N4 C20 . . 118.4(3) ?
    C16 N4 Ru1 . . 126.4(3) ?
    C20 N4 Ru1 . . 114.7(2) ?
    C22 N5 C21 . . 123.1(3) ?
    C22 N5 Ru1 . . 118.0(3) ?
    C21 N5 Ru1 . . 118.9(3) ?
    C27 N6 C23 . . 118.3(3) ?
    C27 N6 Ru1 . . 127.7(3) ?
    C23 N6 Ru1 . . 113.5(3) ?
    C28 N7 C32 . . 118.2(3) ?
    C28 N7 Ru2 . . 127.0(3) ?
    C32 N7 Ru2 . . 114.6(2) ?
    C34 N8 C33 . . 123.2(3) ?
    C34 N8 Ru2 . . 118.4(3) ?
    C33 N8 Ru2 . . 118.4(3) ?
    C39 N9 C35 . . 118.0(3) ?
    C39 N9 Ru2 . . 127.3(3) ?
    C35 N9 Ru2 . . 114.4(3) ?
    C40 N10 C44 . . 119.0(4) ?
    C40 N10 Ru2 . . 126.8(3) ?
    C44 N10 Ru2 . . 114.2(3) ?
    C49 N11 C45 . . 122.2(4) ?
    C49 N11 Ru2 . . 119.1(3) ?
    C45 N11 Ru2 . . 118.7(3) ?
    C54 N12 C50 . . 118.6(4) ?
    C54 N12 Ru2 . . 127.2(3) ?
    C50 N12 Ru2 . . 114.1(3) ?
    N1 C1 C2 . . 122.9(4) ?
    N1 C1 H1 . . 118.6 ?
    C2 C1 H1 . . 118.6 ?
    C3 C2 C1 . . 119.0(4) ?
    C3 C2 H2 . . 120.5 ?
    C1 C2 H2 . . 120.5 ?
    C4 C3 C2 . . 119.1(4) ?
    C4 C3 H3 . . 120.4 ?
    C2 C3 H3 . . 120.4 ?
    C3 C4 C5 . . 120.1(4) ?
    C3 C4 H4 . . 119.9 ?
    C5 C4 H4 . . 119.9 ?
    N1 C5 C4 . . 120.9(4) ?
    N1 C5 C6 . . 115.0(4) ?
    C4 C5 C6 . . 124.0(4) ?
    N2 C6 C7 . . 120.4(4) ?
    N2 C6 C5 . . 112.7(3) ?
    C7 C6 C5 . . 126.9(4) ?
    C8 C7 C6 . . 118.3(5) ?
    C8 C7 H7 . . 120.9 ?
    C6 C7 H7 . . 120.9 ?
    C9 C8 C7 . . 121.4(4) ?
    C9 C8 H8 . . 119.3 ?
    C7 C8 H8 . . 119.3 ?
    C8 C9 C10 . . 118.7(4) ?
    C8 C9 H9 . . 120.7 ?
    C10 C9 H9 . . 120.7 ?
    N2 C10 C9 . . 119.7(4) ?
    N2 C10 C11 . . 113.4(4) ?
    C9 C10 C11 . . 126.9(4) ?
    N3 C11 C12 . . 120.1(4) ?
    N3 C11 C10 . . 114.7(4) ?
    C12 C11 C10 . . 125.1(4) ?
    C13 C12 C11 . . 120.0(5) ?
    C13 C12 H12 . . 120.0 ?
    C11 C12 H12 . . 120.0 ?
    C12 C13 C14 . . 119.7(4) ?
    C12 C13 H13 . . 120.1 ?
    C14 C13 H13 . . 120.1 ?
    C15 C14 C13 . . 118.0(5) ?
    C15 C14 H14 . . 121.0 ?
    C13 C14 H14 . . 121.0 ?
    N3 C15 C14 . . 123.5(4) ?
    N3 C15 H15 . . 118.3 ?
    C14 C15 H15 . . 118.3 ?
    N4 C16 C17 . . 122.5(4) ?
    N4 C16 H16 . . 118.8 ?
    C17 C16 H16 . . 118.8 ?
    C18 C17 C16 . . 119.5(4) ?
    C18 C17 H17 . . 120.2 ?
    C16 C17 H17 . . 120.2 ?
    C17 C18 C19 . . 118.8(4) ?
    C17 C18 H18 . . 120.6 ?
    C19 C18 H18 . . 120.6 ?
    C20 C19 C18 . . 120.1(4) ?
    C20 C19 H19 . . 120.0 ?
    C18 C19 H19 . . 120.0 ?
    N4 C20 C19 . . 120.7(4) ?
    N4 C20 C21 . . 113.8(3) ?
    C19 C20 C21 . . 125.0(4) ?
    N5 C21 C33 . . 116.9(3) ?
    N5 C21 C20 . . 112.4(3) ?
    C33 C21 C20 . . 130.6(4) ?
    N5 C22 C34 . . 117.1(4) ?
    N5 C22 C23 . . 112.6(3) ?
    C34 C22 C23 . . 130.3(4) ?
    N6 C23 C24 . . 121.3(4) ?
    N6 C23 C22 . . 114.4(3) ?
    C24 C23 C22 . . 124.0(4) ?
    C25 C24 C23 . . 119.0(4) ?
    C25 C24 H24 . . 120.5 ?
    C23 C24 H24 . . 120.5 ?
    C26 C25 C24 . . 119.7(4) ?
    C26 C25 H25 . . 120.2 ?
    C24 C25 H25 . . 120.2 ?
    C25 C26 C27 . . 118.8(4) ?
    C25 C26 H26 . . 120.6 ?
    C27 C26 H26 . . 120.6 ?
    N6 C27 C26 . . 122.7(4) ?
    N6 C27 H27 . . 118.7 ?
    C26 C27 H27 . . 118.7 ?
    N7 C28 C29 . . 122.7(4) ?
    N7 C28 H28 . . 118.6 ?
    C29 C28 H28 . . 118.6 ?
    C30 C29 C28 . . 119.2(4) ?
    C30 C29 H29 . . 120.4 ?
    C28 C29 H29 . . 120.4 ?
    C29 C30 C31 . . 118.8(4) ?
    C29 C30 H30 . . 120.6 ?
    C31 C30 H30 . . 120.6 ?
    C32 C31 C30 . . 120.2(4) ?
    C32 C31 H31 . . 119.9 ?
    C30 C31 H31 . . 119.9 ?
    C31 C32 N7 . . 120.4(4) ?
    C31 C32 C33 . . 125.3(4) ?
    N7 C32 C33 . . 113.8(3) ?
    N8 C33 C21 . . 117.1(3) ?
    N8 C33 C32 . . 112.9(3) ?
    C21 C33 C32 . . 130.0(4) ?
    N8 C34 C22 . . 117.3(4) ?
    N8 C34 C35 . . 112.8(3) ?
    C22 C34 C35 . . 129.8(4) ?
    C36 C35 N9 . . 120.9(4) ?
    C36 C35 C34 . . 125.1(4) ?
    N9 C35 C34 . . 113.8(3) ?
    C35 C36 C37 . . 120.1(4) ?
    C35 C36 H36 . . 120.0 ?
    C37 C36 H36 . . 120.0 ?
    C36 C37 C38 . . 119.3(4) ?
    C36 C37 H37 . . 120.4 ?
    C38 C37 H37 . . 120.4 ?
    C39 C38 C37 . . 118.5(4) ?
    C39 C38 H38 . . 120.8 ?
    C37 C38 H38 . . 120.8 ?
    N9 C39 C38 . . 122.9(4) ?
    N9 C39 H39 . . 118.5 ?
    C38 C39 H39 . . 118.5 ?
    N10 C40 C41 . . 122.3(4) ?
    N10 C40 H40 . . 118.9 ?
    C41 C40 H40 . . 118.9 ?
    C42 C41 C40 . . 118.9(4) ?
    C42 C41 H41 . . 120.6 ?
    C40 C41 H41 . . 120.6 ?
    C41 C42 C43 . . 119.8(4) ?
    C41 C42 H42 . . 120.1 ?
    C43 C42 H42 . . 120.1 ?
    C42 C43 C44 . . 119.8(4) ?
    C42 C43 H43 . . 120.1 ?
    C44 C43 H43 . . 120.1 ?
    N10 C44 C43 . . 120.2(4) ?
    N10 C44 C45 . . 115.0(4) ?
    C43 C44 C45 . . 124.8(4) ?
    N11 C45 C46 . . 119.4(4) ?
    N11 C45 C44 . . 113.3(4) ?
    C46 C45 C44 . . 127.3(4) ?
    C47 C46 C45 . . 119.2(4) ?
    C47 C46 H46 . . 120.4 ?
    C45 C46 H46 . . 120.4 ?
    C46 C47 C48 . . 120.6(4) ?
    C46 C47 H47 . . 119.7 ?
    C48 C47 H47 . . 119.7 ?
    C47 C48 C49 . . 119.1(4) ?
    C47 C48 H48 . . 120.4 ?
    C49 C48 H48 . . 120.4 ?
    N11 C49 C48 . . 119.5(4) ?
    N11 C49 C50 . . 113.0(3) ?
    C48 C49 C50 . . 127.4(4) ?
    N12 C50 C51 . . 120.4(4) ?
    N12 C50 C49 . . 114.9(4) ?
    C51 C50 C49 . . 124.7(4) ?
    C52 C51 C50 . . 120.2(4) ?
    C52 C51 H51 . . 119.9 ?
    C50 C51 H51 . . 119.9 ?
    C51 C52 C53 . . 119.5(5) ?
    C51 C52 H52 . . 120.3 ?
    C53 C52 H52 . . 120.3 ?
    C52 C53 C54 . . 118.7(5) ?
    C52 C53 H53 . . 120.7 ?
    C54 C53 H53 . . 120.7 ?
    N12 C54 C53 . . 122.5(4) ?
    N12 C54 H54 . . 118.7 ?
    C53 C54 H54 . . 118.7 ?
    N13 C55 C56 . . 170.6(17) ?
    N14 C57 C58 . . 178.1(6) ?
    N13' C55' C56' . . 172(4) ?
    C55' C56' H56D . . 109.5 ?
    C55' C56' H56E . . 109.5 ?
    H56D C56' H56E . . 109.5 ?
    C55' C56' H56F . . 109.5 ?
    H56D C56' H56F . . 109.5 ?
    H56E C56' H56F . . 109.5 ?
    C57 C58 H58A . . 109.5 ?
    C57 C58 H58B . . 109.5 ?
    H58A C58 H58B . . 109.5 ?
    C57 C58 H58C . . 109.5 ?
    H58A C58 H58C . . 109.5 ?
    H58B C58 H58C . . 109.5 ?
    N15 C59 C60 . . 177.3(7) ?
    C59 C60 H60A . . 109.5 ?
    C59 C60 H60B . . 109.5 ?
    H60A C60 H60B . . 109.5 ?
    C59 C60 H60C . . 109.5 ?
    H60A C60 H60C . . 109.5 ?
    H60B C60 H60C . . 109.5 ?
    N16 C61 C62 . . 178.7(7) ?
    C61 C62 H62A . . 109.5 ?
    C61 C62 H62B . . 109.5 ?
    H62A C62 H62B . . 109.5 ?
    C61 C62 H62C . . 109.5 ?
    H62A C62 H62C . . 109.5 ?
    H62B C62 H62C . . 109.5 ?
data_global
_journal_date_recd_electronic     2012-11-26
_journal_date_accepted     2012-12-18
_journal_name_full     'Acta Crystallographica, Section E'
_journal_year     2013
_journal_volume     69
_journal_issue      2
_journal_page_first     m81
_journal_page_last     m82
_journal_paper_category     QM
_journal_paper_doi     10.1107/S1600536812051215
_journal_coeditor_code     ZL2523
_publ_contact_author_name     'Reginaldo C. Rocha'
_publ_contact_author_address
;
Los Alamos National Laboratory, MPA Division, Los Alamos, NM 87545
USA
;
_publ_contact_author_email     'rcrocha@lanl.gov'
_publ_contact_author_fax     '+1 (505) 665-9030'
_publ_contact_author_phone     '+1 (505) 665-0124'
_publ_section_title
;\
\m-2,3,5,6-Tetrakis(pyridin-2-yl)pyrazine-bis[(2,2':6',2''-terpyridine)\
ruthenium(II)] tetrakis(hexafluoridophosphate) acetonitrile tetrasolvate
;
loop_
    _publ_author_name
    _publ_author_footnote
    _publ_author_address
    'Jude, Hershel' .
;
Los Alamos National Laboratory, MPA Division, Los Alamos, NM 87545, USA
;
    'Scott, Brian L.' .
;
Los Alamos National Laboratory, MPA Division, Los Alamos, NM 87545, USA
;
    'Rocha, Reginaldo C.' .
;
Los Alamos National Laboratory, MPA Division, Los Alamos, NM 87545, USA
;
