# Supplementary material for: μ-2,3,5,6-Tetra­kis(pyridin-2-yl)pyrazine-bis­[(2,2′:6′,2′′-terpyridine)­ruthenium(II)] tetra­kis­(hexa­fluoridophosphate) acetonitrile tetra­solvate
Source: Acta Crystallogr Sect E Struct Rep Online. 2013 Jan 9;69(Pt 2):m81–2. doi: 10.1107/S1600536812051215 (PMC3569182; doi:10.1107/S1600536812051215)
Supplement: Supplementary file 2 [file e-69-00m81-Isup2.hkl]

# 
# h,k,l, Fc-squared, Fo-squared, sigma(Fo-squared) and status flag 
# 
data_I
_shelx_title ' apx710 in P2(1)/c' 
_shelx_refln_list_code          4 
_shelx_F_calc_maximum      652.75 
_exptl_crystal_F_000      3592.00 
_reflns_d_resolution_high  0.8297 
 
loop_ 
 _symmetry_equiv_pos_as_xyz 
 'x, y, z' 
 '-x, y+1/2, -z+1/2' 
 '-x, -y, -z' 
 'x, -y-1/2, z-1/2' 
 
_cell_length_a    11.8871 
_cell_length_b    31.8243 
_cell_length_c    18.5168 
_cell_angle_alpha  90.000 
_cell_angle_beta   95.880 
_cell_angle_gamma  90.000 
 
_shelx_F_squared_multiplier     1.000 
 
loop_ 
 _refln_index_h 
 _refln_index_k 
 _refln_index_l 
 _refln_F_squared_calc 
 _refln_F_squared_meas 
 _refln_F_squared_sigma 
 _refln_observed_status 
   2   0   0   165870.69   180683.23   7616.82 o 
   3   0   0     9014.01     8356.81    424.92 o 
   4   0   0   107086.12   106700.41   4574.03 o 
   5   0   0    17972.54    16857.43    827.80 o 
   6   0   0   111933.45   113490.20   4907.51 o 
   7   0   0       15.64       92.14    150.66 o 
   8   0   0     3226.55     3525.12    464.66 o 
   9   0   0     7043.36     8587.37    639.05 o 
  10   0   0       61.24     -176.65    176.65 o 
  11   0   0    14067.70    15378.20    944.22 o 
  12   0   0      176.20      589.79    372.14 o 
  13   0   0     1219.30      543.70    316.87 o 
  14   0   0     2260.66     2396.30    626.31 o 
   1   1   0    31134.99    32992.43   1228.29 o 
   2   1   0    38260.43    41304.73   1260.54 o 
   3   1   0     6898.28     6856.43    256.02 o 
   4   1   0      355.86      380.64     62.49 o 
   5   1   0     7789.89     7582.00    396.29 o 
   6   1   0     5542.14     5551.59    260.32 o 
   7   1   0      822.56      472.96    120.86 o 
   8   1   0     1901.01     2395.78    217.48 o 
   9   1   0     4259.67     4296.93    301.16 o 
  10   1   0     9123.32     9337.72    462.91 o 
  11   1   0      139.05       75.25    180.58 o 
  12   1   0       40.73       38.88    161.29 o 
  13   1   0      123.44      -84.97    207.64 o 
  14   1   0      866.92      479.96    507.95 o 
   1   2   0    87546.02    89056.02   3266.20 o 
   2   2   0    39240.68    41352.13   1164.64 o 
   3   2   0      571.89      729.17     83.15 o 
   4   2   0     9148.81     8315.97    288.64 o 
   5   2   0     2630.62     3084.04    182.24 o 
   6   2   0      424.50      519.79     85.80 o 
   7   2   0    19940.22    19076.15    823.48 o 
   8   2   0    13878.85    13815.33    610.72 o 
   9   2   0     3887.02     3608.46    311.95 o 
  10   2   0       86.88       25.84    154.97 o 
  11   2   0     2056.93     1314.21    206.62 o 
  12   2   0     6397.76     6377.51    436.13 o 
  13   2   0     7640.77     8316.58    583.95 o 
  14   2   0       31.11      210.22    292.41 o 
   1   3   0    33756.81    35645.39   1189.16 o 
   2   3   0    32720.26    34395.09    978.07 o 
   3   3   0    48047.09    48785.73   1384.16 o 
   4   3   0     4234.97     4854.58    196.04 o 
   5   3   0     7292.93     6968.87    268.51 o 
   6   3   0     1239.84     1343.14    126.36 o 
   7   3   0      347.72      620.36    100.40 o 
   8   3   0     8716.02     8421.81    401.09 o 
   9   3   0      638.79      328.69    156.52 o 
  10   3   0      177.21      233.77    135.06 o 
  11   3   0     9884.67    10428.54    530.75 o 
  12   3   0      136.59       45.91    233.75 o 
  13   3   0     3165.63     2800.00    385.08 o 
  14   3   0     1166.83      325.08    246.25 o 
   0   4   0    31793.13    33156.73   1760.39 o 
   1   4   0    12439.29    12278.76    336.92 o 
   2   4   0    14218.81    15123.25    395.96 o 
   3   4   0      296.56      361.75     60.52 o 
   4   4   0     1273.72     1197.89    143.17 o 
   5   4   0    10756.23    10090.06    357.26 o 
   6   4   0       11.11      -62.59     63.69 o 
   7   4   0      443.15      248.51     92.63 o 
   8   4   0    40646.59    38842.78   1371.74 o 
   9   4   0     5054.00     4908.94    296.42 o 
  10   4   0     7217.88     7904.41    528.40 o 
  11   4   0     4758.87     4746.11    358.69 o 
  12   4   0      256.58      289.39    258.69 o 
  13   4   0     1895.97     1689.76    339.65 o 
  14   4   0     8015.71     9229.30    950.40 o 
   1   5   0    59655.66    60003.14   1561.66 o 
   2   5   0     8818.49     8807.16    262.31 o 
   3   5   0        0.01      -25.08     40.60 o 
   4   5   0     1340.19     1230.44    102.16 o 
   5   5   0        9.64      165.67     87.95 o 
   6   5   0      793.28      640.84     99.56 o 
   7   5   0     1187.64      989.71    165.06 o 
   8   5   0      620.99      744.40    152.14 o 
   9   5   0    15402.92    14903.32    615.59 o 
  10   5   0    18574.65    18464.12    939.38 o 
  11   5   0     1303.48     1418.67    319.33 o 
  12   5   0       15.66        9.79    233.78 o 
  13   5   0      106.81      214.42    257.10 o 
  14   5   0      291.24      117.41    288.77 o 
   0   6   0    45027.34    50268.46   1868.38 o 
   1   6   0     1851.04     1724.67     77.87 o 
   2   6   0    13035.46    12264.97    351.44 o 
   3   6   0     5311.89     5456.91    190.00 o 
   4   6   0     5205.44     5937.03    230.50 o 
   5   6   0        6.22      -39.08     69.86 o 
   6   6   0    13599.23    13123.21    451.79 o 
   7   6   0     7163.80     7077.55    312.37 o 
   8   6   0       91.46       22.69    113.33 o 
   9   6   0     2263.32     2148.35    299.17 o 
  10   6   0        1.03       40.70    217.93 o 
  11   6   0      183.91     -104.31    201.13 o 
  12   6   0     5441.36     5384.32    446.05 o 
  13   6   0     3197.69     3341.42    412.19 o 
  14   6   0      110.15      263.63    314.12 o 
   1   7   0      535.44      687.16     56.13 o 
   2   7   0    10331.19    10812.52    333.37 o 
   3   7   0    33503.95    32047.21    874.29 o 
   4   7   0     5580.71     6151.15    220.40 o 
   5   7   0     8173.79     8355.51    289.18 o 
   6   7   0    19636.02    20463.49    656.38 o 
   7   7   0    11438.58    11212.13    428.49 o 
   8   7   0    46379.55    48544.19   1581.35 o 
   9   7   0     6286.59     5535.39    407.59 o 
  10   7   0     6253.01     6667.16    441.77 o 
  11   7   0     4875.56     3921.88    530.00 o 
  12   7   0     3486.20     3331.20    372.60 o 
  13   7   0      739.30     1165.85    321.92 o 
  14   7   0     6497.37     7708.92    953.64 o 
   0   8   0     2645.87     3095.21    173.35 o 
   1   8   0    31970.21    32377.79    872.67 o 
   2   8   0    13739.86    14627.92    445.39 o 
   3   8   0      276.65      315.06     61.17 o 
   4   8   0      174.63      142.32     60.10 o 
   5   8   0      526.42      711.69     84.99 o 
   6   8   0     9830.10     9241.38    316.41 o 
   7   8   0     4464.78     4165.07    241.99 o 
   8   8   0        8.57      226.78    115.52 o 
   9   8   0     5781.05     5983.52    346.94 o 
  10   8   0     6092.88     6167.21    552.64 o 
  11   8   0      368.64      200.58    255.03 o 
  12   8   0      966.92      767.79    259.11 o 
  13   8   0     2337.18     1971.10    373.50 o 
   1   9   0    61390.55    60123.41   1585.14 o 
   2   9   0      416.06      457.08     59.68 o 
   3   9   0      276.83      421.45     77.85 o 
   4   9   0     8137.56     8145.95    284.30 o 
   5   9   0    10469.43    10625.38    353.51 o 
   6   9   0    31138.40    30820.05    876.45 o 
   7   9   0     3286.78     3565.69    218.55 o 
   8   9   0     6775.90     7055.12    376.42 o 
   9   9   0      573.58      553.73    220.02 o 
  10   9   0     7145.70     7442.37    474.82 o 
  11   9   0      917.03      620.34    279.32 o 
  12   9   0     2409.57     2177.75    375.23 o 
  13   9   0       82.16        4.40    288.52 o 
   0  10   0     1793.68     1971.71    141.01 o 
   1  10   0       18.95      -41.78     41.78 o 
   2  10   0      423.57      420.59     62.67 o 
   3  10   0     6572.68     6684.02    230.98 o 
   4  10   0     2117.29     2083.64    124.84 o 
   5  10   0    28503.85    28024.19    799.33 o 
   6  10   0      857.41      881.63     99.19 o 
   7  10   0    11743.95    12275.15    461.59 o 
   8  10   0     6120.85     6610.45    357.15 o 
   9  10   0    11654.88    11663.02    583.88 o 
  10  10   0     2357.83     2608.48    291.73 o 
  11  10   0      413.45      554.48    253.66 o 
  12  10   0      687.61      505.27    271.94 o 
  13  10   0      392.41      191.20    276.38 o 
   1  11   0     3645.92     4016.42    210.05 o 
   2  11   0       34.41        0.95     73.40 o 
   3  11   0     9653.28    10410.20    329.73 o 
   4  11   0     1266.60     1209.98    102.97 o 
   5  11   0     7260.41     7811.42    282.93 o 
   6  11   0      128.80      197.39     87.32 o 
   7  11   0     1482.62     1665.18    165.34 o 
   8  11   0     3791.15     3844.48    376.21 o 
   9  11   0    10022.79     9208.93    499.87 o 
  10  11   0       25.24       58.47    175.10 o 
  11  11   0     1067.92      845.33    252.37 o 
  12  11   0     1653.09     1735.57    395.90 o 
  13  11   0       17.16       61.13    347.02 o 
   0  12   0       29.50      104.77    118.40 o 
   1  12   0     2632.49     2679.76    137.56 o 
   2  12   0      105.60       45.85     52.56 o 
   3  12   0    51415.12    51869.81   1403.40 o 
   4  12   0     4817.25     4733.35    223.51 o 
   5  12   0    22162.52    23091.63    674.16 o 
   6  12   0     5333.81     4958.14    384.89 o 
   7  12   0    12447.77    12245.92    505.71 o 
   8  12   0      121.90      278.32    128.81 o 
   9  12   0    15902.53    14608.23    736.71 o 
  10  12   0     1069.36      917.36    222.98 o 
  11  12   0     2285.39     1776.71    283.92 o 
  12  12   0       87.00        1.81    216.10 o 
  13  12   0      451.83      347.85    251.98 o 
   1  13   0      346.79      296.80     61.72 o 
   2  13   0     2026.08     2364.19    162.19 o 
   3  13   0     2058.99     2216.35    127.75 o 
   4  13   0     2423.15     2145.18    132.15 o 
   5  13   0     2192.64     2385.82    147.54 o 
   6  13   0     1456.37     1584.29    144.38 o 
   7  13   0     5582.80     5596.79    310.77 o 
   8  13   0     1066.66     1453.08    244.58 o 
   9  13   0     4452.75     4934.05    488.85 o 
  10  13   0       20.10      -99.94    170.62 o 
  11  13   0        8.42       21.69    208.30 o 
  12  13   0      814.00      842.73    258.89 o 
  13  13   0     1687.80     1700.75    306.09 o 
   0  14   0    41956.03    44461.75   1710.53 o 
   1  14   0    20689.49    21461.10    618.23 o 
   2  14   0    55816.55    56971.65   1535.39 o 
   3  14   0     2147.46     1997.98    141.99 o 
   4  14   0     3630.44     4225.01    191.36 o 
   5  14   0     1170.91     1054.92    111.85 o 
   6  14   0     4210.59     4597.92    273.98 o 
   7  14   0     5878.79     6126.90    334.89 o 
   8  14   0    10167.17     9816.32    533.84 o 
   9  14   0     2194.48     2548.83    279.42 o 
  10  14   0     2090.12     2162.91    281.52 o 
  11  14   0      430.63      115.21    227.47 o 
  12  14   0     2769.74     2474.54    337.21 o 
  13  14   0      521.56      385.29    345.82 o 
   1  15   0     1084.02     1198.14     98.32 o 
   2  15   0    15799.54    15428.28    464.49 o 
   3  15   0      593.25      551.19     79.30 o 
   4  15   0     2772.91     3224.23    168.07 o 
   5  15   0      115.29      177.15     99.49 o 
   6  15   0     4239.85     3768.76    256.07 o 
   7  15   0     4865.95     5195.70    375.14 o 
   8  15   0       38.18      159.04    120.23 o 
   9  15   0      170.61      457.88    179.02 o 
  10  15   0      748.75      484.63    249.20 o 
  11  15   0       89.57      254.62    197.63 o 
  12  15   0        0.55       94.15    305.53 o 
  13  15   0      560.95      230.18    334.73 o 
   0  16   0    36917.83    35487.30   1463.79 o 
   1  16   0     3658.51     4101.60    184.86 o 
   2  16   0     5472.31     5709.85    306.37 o 
   3  16   0     5625.92     5848.37    231.61 o 
   4  16   0      102.57        7.98     63.65 o 
   5  16   0     7891.69     7763.34    404.56 o 
   6  16   0    20443.51    19503.50    720.19 o 
   7  16   0       99.30       98.01    123.92 o 
   8  16   0     1739.10     1813.23    216.92 o 
   9  16   0     5239.87     4568.25    361.42 o 
  10  16   0     1793.26     2020.42    287.11 o 
  11  16   0     2428.35     2380.60    429.02 o 
  12  16   0        1.07     -238.77    304.15 o 
   1  17   0      478.19      458.76     79.32 o 
   2  17   0     3651.91     3518.98    169.94 o 
   3  17   0     5896.84     6448.61    253.81 o 
   4  17   0    19186.01    17754.22    594.52 o 
   5  17   0     1898.71     2055.85    173.70 o 
   6  17   0        2.90     -101.69    114.22 o 
   7  17   0      388.22      639.20    156.75 o 
   8  17   0      603.16      609.13    152.77 o 
   9  17   0       23.49      322.16    294.84 o 
  10  17   0     1511.50     2164.53    488.44 o 
  11  17   0       80.31      389.70    305.81 o 
  12  17   0      124.84      124.53    328.79 o 
   0  18   0      914.43     1192.07    201.78 o 
   1  18   0     6058.44     6228.83    246.78 o 
   2  18   0    22852.32    23398.68    722.94 o 
   3  18   0      124.46       28.22     71.12 o 
   4  18   0      267.43       83.39    113.45 o 
   5  18   0      542.63      574.27    114.70 o 
   6  18   0     5660.31     5442.77    316.15 o 
   7  18   0     4415.39     4706.91    315.91 o 
   8  18   0     1018.17     1198.75    251.44 o 
   9  18   0      337.96      213.13    233.43 o 
  10  18   0      723.87     1083.77    296.25 o 
  11  18   0      269.97      -65.22    277.58 o 
  12  18   0     2488.44     1594.62    513.34 o 
   1  19   0    13894.84    14753.57    466.55 o 
   2  19   0     8354.70     7350.67    300.32 o 
   3  19   0     2438.00     2663.85    179.55 o 
   4  19   0     1126.57     1153.47    137.17 o 
   5  19   0     3993.45     4471.12    349.59 o 
   6  19   0      104.27      -56.51    163.96 o 
   7  19   0     2056.56     1807.57    256.71 o 
   8  19   0     6356.05     6313.09    433.42 o 
   9  19   0      577.87      732.91    288.34 o 
  10  19   0       99.41      109.91    254.35 o 
  11  19   0     7132.09     6754.41    898.09 o 
  12  19   0     4280.65     5168.41    938.22 o 
   0  20   0     5738.45     5867.87    360.71 o 
   1  20   0    20883.49    19254.44    586.75 o 
   2  20   0    33821.58    33909.30    961.61 o 
   3  20   0     1650.90     1888.68    161.97 o 
   4  20   0     8859.49     8492.49    413.60 o 
   5  20   0      684.36      463.76    154.71 o 
   6  20   0     2051.88     2256.80    272.58 o 
   7  20   0     4264.84     5236.98    397.65 o 
   8  20   0     8429.04     7891.31    498.58 o 
   9  20   0     2282.31     2315.44    410.65 o 
  10  20   0      110.37      434.56    297.01 o 
  11  20   0     1405.00     1620.17    377.51 o 
  12  20   0      572.29      553.61    424.47 o 
   1  21   0    19660.57    19647.22    603.54 o 
   2  21   0       54.07       68.90    105.54 o 
   3  21   0       62.36      267.11    130.00 o 
   4  21   0    13286.05    13484.65    566.40 o 
   5  21   0     4124.09     4032.12    269.22 o 
   6  21   0    10893.73    12148.76    670.85 o 
   7  21   0     2807.05     2607.34    294.44 o 
   8  21   0      634.52      898.13    233.78 o 
   9  21   0     3512.46     4097.06    449.42 o 
  10  21   0    14577.50    14016.85    944.37 o 
  11  21   0     1131.83     1053.94    362.48 o 
   0  22   0     8338.74     8359.27    743.72 o 
   1  22   0    10195.50    11354.19    428.93 o 
   2  22   0      911.13      887.47    148.12 o 
   3  22   0      119.76      212.06    172.78 o 
   4  22   0     2618.17     2579.06    243.39 o 
   5  22   0     5389.46     5711.23    341.55 o 
   6  22   0     5254.52     5405.38    513.99 o 
   7  22   0     3308.20     3171.37    330.26 o 
   8  22   0      536.13      910.09    285.22 o 
   9  22   0     4147.26     3632.86    434.32 o 
  10  22   0        2.23       29.94    369.37 o 
  11  22   0     4361.23     4494.19    511.66 o 
   1  23   0     7504.55     7939.87    508.94 o 
   2  23   0     5258.16     5496.08    328.55 o 
   3  23   0    37523.69    38824.14   1303.22 o 
   4  23   0      188.22      143.68    147.28 o 
   5  23   0      287.38      173.09    153.23 o 
   6  23   0     3876.64     4638.95    442.85 o 
   7  23   0      730.63      680.82    229.25 o 
   8  23   0    17745.19    18100.52    848.34 o 
   9  23   0     7128.74     7126.26    595.02 o 
  10  23   0      365.26      185.03    311.29 o 
  11  23   0     3000.53     2854.58    457.37 o 
   0  24   0    10023.71    11367.60    898.17 o 
   1  24   0     5080.25     5772.49    398.02 o 
   2  24   0      542.97      430.54    198.61 o 
   3  24   0      140.40      286.76    140.81 o 
   4  24   0     7234.72     7587.53    664.57 o 
   5  24   0      582.36      475.36    171.90 o 
   6  24   0     8061.07     6899.75    462.94 o 
   7  24   0    13037.97    12670.03    678.88 o 
   8  24   0       40.06     -136.68    198.38 o 
   9  24   0       14.36      -29.93    293.05 o 
  10  24   0        0.09      273.08    323.17 o 
  11  24   0        1.35      264.31    349.45 o 
   1  25   0    19438.03    18466.06    783.44 o 
   2  25   0     7196.16     7042.82    437.62 o 
   3  25   0      983.56      677.24    270.97 o 
   4  25   0    10367.39    11174.44    633.91 o 
   5  25   0     1602.44     2136.01    244.29 o 
   6  25   0      897.11      750.90    233.69 o 
   7  25   0    14132.56    14586.50    754.94 o 
   8  25   0      360.42      321.01    234.56 o 
   9  25   0     2529.39     1673.49    594.30 o 
  10  25   0    10854.90    12284.24    836.12 o 
   0  26   0    16932.35    16696.97   1208.85 o 
   1  26   0      192.71      306.64    170.39 o 
   2  26   0        0.76      256.73    164.90 o 
   3  26   0       58.50      -30.54    168.41 o 
   4  26   0      158.42      283.83    181.33 o 
   5  26   0     2835.19     3166.85    328.81 o 
   6  26   0     4619.33     5310.33    541.65 o 
   7  26   0     2266.71     2199.38    334.21 o 
   8  26   0     6253.83     7415.10    531.63 o 
   9  26   0     1533.96     1707.27    326.41 o 
  10  26   0     3352.81     3195.80    457.46 o 
   1  27   0        9.54      197.03    164.25 o 
   2  27   0     5086.99     5789.47    417.56 o 
   3  27   0     3659.60     3383.28    592.40 o 
   4  27   0      654.21      506.57    204.95 o 
   5  27   0     6391.68     6535.70    465.35 o 
   6  27   0     4221.01     3638.44    468.76 o 
   7  27   0      356.93      914.52    352.16 o 
   8  27   0     4038.25     6582.79    611.31 o 
   9  27   0      981.17      819.72    291.39 o 
  10  27   0     1933.62     1003.51    374.51 o 
   0  28   0     7086.70     6898.55    770.33 o 
   1  28   0     3658.50     3406.57    402.52 o 
   2  28   0     6390.99     6853.96    466.71 o 
   3  28   0     2417.55     2203.84    289.83 o 
   4  28   0     5266.94     5724.07    444.99 o 
   5  28   0      190.19      322.26    344.79 o 
   6  28   0      660.08      298.35    316.75 o 
   7  28   0    13122.56    14673.04   1416.73 o 
   8  28   0     5913.45     5753.75    586.52 o 
   9  28   0     1665.33     1348.56    372.60 o 
   1  29   0      376.98      389.77    272.57 o 
   2  29   0     4020.15     4948.94    560.30 o 
   3  29   0     4178.01     4965.51    420.95 o 
   4  29   0      916.07     1515.48    261.89 o 
   5  29   0      112.72      223.65    414.12 o 
   6  29   0        5.18     -294.23    294.23 o 
   7  29   0      358.17      728.82    378.19 o 
   8  29   0     2200.16     1750.88    427.13 o 
   9  29   0     3837.29     3806.58    501.73 o 
   0  30   0    29973.03    31950.49   2069.39 o 
   1  30   0        5.85      376.91    274.06 o 
   2  30   0      594.33      116.05    287.91 o 
   3  30   0      238.65       70.33    247.50 o 
   4  30   0      130.52      129.69    196.68 o 
   5  30   0     8101.44     8849.78    726.92 o 
   6  30   0     7565.37     8928.94    715.18 o 
   7  30   0      732.56      161.09    503.68 o 
   8  30   0     1091.94     1181.31    423.65 o 
   1  31   0     7539.44     7404.02    753.41 o 
   2  31   0      352.34      782.77    350.15 o 
   3  31   0     1652.03     1410.65    374.06 o 
   4  31   0     2185.83     2278.47    308.36 o 
   5  31   0       93.59      197.36    249.10 o 
   6  31   0       84.73     -219.98    319.21 o 
   7  31   0      184.15      406.41    392.77 o 
   8  31   0       29.77     -114.45    351.80 o 
   0  32   0     2941.90     2227.77    567.01 o 
   1  32   0     1038.78     1174.95    356.41 o 
   2  32   0     2483.06     2695.35    421.83 o 
   3  32   0      402.14      454.88    301.05 o 
   4  32   0     2985.73     3018.23    629.02 o 
   5  32   0        4.02     -256.57    256.57 o 
   6  32   0      106.15      118.75    378.58 o 
   7  32   0     4681.05     5210.72   1036.66 o 
   1  33   0     1065.72      760.33    364.62 o 
   2  33   0     7523.50     7099.56    619.35 o 
   3  33   0     3981.27     4727.11    879.28 o 
   4  33   0      264.44      830.37    337.40 o 
   5  33   0      390.85      413.73    300.70 o 
   6  33   0      172.69      474.27    331.55 o 
   7  33   0     1233.08      640.79    616.83 o 
   0  34   0      366.12      315.74    517.11 o 
   1  34   0     2856.84     3526.27    507.95 o 
   2  34   0       49.44      200.12    335.63 o 
   3  34   0       17.63      -35.87    311.03 o 
   4  34   0      216.04      671.51    521.23 o 
   5  34   0     1290.53     1365.33    499.27 o 
   6  34   0      949.36      419.94    375.80 o 
   1  35   0     5526.84     5426.28    587.88 o 
   2  35   0     1350.86     1194.57    414.29 o 
   3  35   0     1288.30      765.56    367.31 o 
   4  35   0     6008.91     7481.22    678.88 o 
   5  35   0      928.55     -154.16    459.26 o 
   0  36   0     1002.07     1173.83    597.45 o 
   1  36   0       52.78      104.90    345.92 o 
   2  36   0       38.20     -136.63    375.45 o 
   3  36   0      624.27       69.43    359.91 o 
   4  36   0     1009.48     1954.54    488.23 o 
   1  37   0     6401.06     6700.69    874.24 o 
   2  37   0      288.69      158.14    368.28 o 
   3  37   0     4678.79     5300.74    819.73 o 
   0  38   0     2072.53     1345.63    681.34 o 
   1  38   0      181.51       77.51    395.51 o 
 -14   1   1     5213.89     5587.24    506.78 o 
 -13   1   1      653.87      709.98    224.22 o 
 -12   1   1     4316.41     4507.73    328.47 o 
 -11   1   1      497.74      440.96    186.36 o 
 -10   1   1    22034.66    22482.28    848.24 o 
  -9   1   1      141.35      178.61    140.24 o 
  -8   1   1    50655.73    49595.44   1762.05 o 
  -7   1   1     1468.60     1409.91    156.69 o 
  -6   1   1    73449.88    70039.80   2006.41 o 
  -5   1   1      201.29       96.05     89.87 o 
  -4   1   1    40065.55    41501.36   1191.21 o 
  -3   1   1      316.44      292.63     54.80 o 
  -2   1   1        6.71      -34.67     34.67 o 
  -1   1   1   115859.66   116917.39   4276.21 o 
   1   1   1    59538.61    56282.13   2084.14 o 
   2   1   1    11987.73    12534.59    375.54 o 
   3   1   1    18055.22    18322.67    544.00 o 
   4   1   1      615.95      429.44     66.96 o 
   5   1   1     6433.96     6140.35    240.85 o 
   6   1   1       62.99      -31.40     60.75 o 
   7   1   1     2710.11     2617.08    205.07 o 
   8   1   1     1726.56     1740.32    187.01 o 
   9   1   1      134.09      469.12    174.77 o 
  10   1   1     1303.56     1140.64    209.10 o 
  11   1   1     1268.34      967.19    284.16 o 
  12   1   1        8.35     -178.68    178.68 o 
  13   1   1      793.48      271.12    279.02 o 
  14   1   1        5.48     -250.43    330.60 o 
 -14   2   1      621.39      120.49    305.38 o 
 -13   2   1      459.99      991.96    296.28 o 
 -12   2   1        0.22      317.80    222.88 o 
 -11   2   1      293.05      477.04    189.42 o 
 -10   2   1      198.96      -40.92    151.81 o 
  -9   2   1      404.47      593.99    149.53 o 
  -8   2   1       39.82      124.17    128.05 o 
  -7   2   1       14.09       97.89    101.26 o 
  -6   2   1       55.74      -30.21     63.60 o 
  -5   2   1        7.23        2.85     68.59 o 
  -4   2   1       61.66       53.65     54.43 o 
  -3   2   1    25122.18    27531.02    801.77 o 
  -2   2   1     4746.27     5137.77    175.36 o 
  -1   2   1    10287.45    11165.87    352.54 o 
   1   2   1       87.18      -19.27     28.98 o 
   2   2   1    23587.41    23130.81    722.52 o 
   3   2   1      956.44     1243.58     84.13 o 
   4   2   1      487.52      476.81     69.65 o 
   5   2   1     5331.84     4694.10    205.84 o 
   6   2   1      538.09      563.90     96.20 o 
   7   2   1    13534.20    13917.18    525.95 o 
   8   2   1     6628.44     6311.27    341.44 o 
   9   2   1     4346.09     4105.99    370.19 o 
  10   2   1     4309.08     4525.23    315.27 o 
  11   2   1      495.06      602.46    197.77 o 
  12   2   1     2294.52     2268.28    334.59 o 
  13   2   1       41.49     -233.90    233.90 o 
  14   2   1     4728.91     4367.47    553.57 o 
 -14   3   1       52.28      370.31    302.25 o 
 -13   3   1       51.78       -3.47    237.31 o 
 -12   3   1     2264.14     1998.85    283.95 o 
 -11   3   1     5242.26     5945.54    392.77 o 
 -10   3   1      621.01      600.38    180.67 o 
  -9   3   1     1039.75      884.22    200.56 o 
  -8   3   1      610.18      580.95    187.64 o 
  -7   3   1      396.57      550.23     97.17 o 
  -6   3   1     3212.02     3536.95    178.92 o 
  -5   3   1      400.82      381.46     81.12 o 
  -4   3   1      726.87      715.25     82.77 o 
  -3   3   1     3323.21     3447.44    144.81 o 
  -2   3   1    13504.46    12209.01    369.74 o 
  -1   3   1      124.76        7.00     27.05 o 
   0   3   1       45.78       24.65     21.58 o 
   1   3   1    49281.69    53193.19   1608.32 o 
   2   3   1    18199.75    19202.26    563.73 o 
   3   3   1    13292.42    12392.35    385.04 o 
   4   3   1    11402.56    10779.01    355.27 o 
   5   3   1      470.68      150.91     93.81 o 
   6   3   1    20864.88    18945.53    605.61 o 
   7   3   1     7626.02     8244.20    332.51 o 
   8   3   1    25355.32    24710.73    873.16 o 
   9   3   1      330.12      525.65    161.34 o 
  10   3   1     4075.45     3963.78    317.36 o 
  11   3   1       84.76       48.27    179.45 o 
  12   3   1     2980.25     3449.91    654.09 o 
  13   3   1     1631.78     1960.04    543.46 o 
  14   3   1     1519.92     1683.43    360.66 o 
 -14   4   1       11.06     -129.06    297.58 o 
 -13   4   1     1218.24      991.10    400.46 o 
 -12   4   1      831.16     1009.86    353.65 o 
 -11   4   1     3291.56     3400.15    307.31 o 
 -10   4   1     1509.99     1213.88    274.07 o 
  -9   4   1     7881.78     7523.30    393.68 o 
  -8   4   1     4744.98     5685.31    326.79 o 
  -7   4   1    12866.58    12838.97    459.44 o 
  -6   4   1     3278.26     3900.39    260.55 o 
  -5   4   1      932.76     1056.09    118.17 o 
  -4   4   1    13830.03    13122.13    423.73 o 
  -3   4   1      169.42      174.37     59.41 o 
  -2   4   1    24011.88    26227.91    707.87 o 
  -1   4   1    20557.56    21718.58    618.56 o 
   0   4   1     1091.33     1158.23     65.59 o 
   1   4   1    79279.87    84823.38   2551.45 o 
   2   4   1     1780.60     2375.68    107.10 o 
   3   4   1    18259.73    16915.83    473.16 o 
   4   4   1     6370.25     7083.82    258.45 o 
   5   4   1      218.95      172.61     81.42 o 
   6   4   1     9732.17     9256.09    341.93 o 
   7   4   1    11266.30    11131.34    405.32 o 
   8   4   1     1202.57     1315.81    173.54 o 
   9   4   1     5169.81     4821.39    317.45 o 
  10   4   1     5974.33     5637.75    366.87 o 
  11   4   1      172.52      548.85    234.08 o 
  12   4   1     5126.26     6159.91    511.61 o 
  13   4   1     1758.13     2044.20    511.92 o 
  14   4   1      334.79     -257.68    311.52 o 
 -14   5   1     2651.46     3335.24    397.25 o 
 -13   5   1       28.95       18.33    252.56 o 
 -12   5   1       63.13      427.35    242.19 o 
 -11   5   1        7.60     -153.17    153.17 o 
 -10   5   1      886.66      766.20    189.37 o 
  -9   5   1     5789.29     6207.34    376.36 o 
  -8   5   1    13855.23    13838.16    560.75 o 
  -7   5   1     4145.58     4838.92    246.88 o 
  -6   5   1    14905.53    15669.95    521.34 o 
  -5   5   1      279.58      439.60     99.42 o 
  -4   5   1     2221.46     2554.10    140.96 o 
  -3   5   1     2062.37     2194.11    169.51 o 
  -2   5   1   280548.69   269430.25   6965.15 o 
  -1   5   1    23801.41    25630.91    687.77 o 
   0   5   1    88123.55    90944.46   3001.12 o 
   1   5   1    11612.38    12605.68    452.89 o 
   2   5   1    78400.65    76525.66   2137.74 o 
   3   5   1       20.59       39.73     48.17 o 
   4   5   1    21537.54    19384.87    553.80 o 
   5   5   1     1160.88     1448.10    128.07 o 
   6   5   1    30457.45    31389.01    950.71 o 
   7   5   1       37.36        5.95     83.75 o 
   8   5   1     6473.63     6558.24    346.53 o 
   9   5   1     4450.21     4345.53    300.21 o 
  10   5   1     2498.91     2411.91    295.81 o 
  11   5   1     3208.23     3358.05    381.97 o 
  12   5   1     2386.91     2351.05    451.15 o 
  13   5   1      411.27     -127.60    254.56 o 
  14   5   1      353.22      590.89    306.92 o 
 -14   6   1     2245.10     2336.47    393.58 o 
 -13   6   1       48.10      212.68    327.75 o 
 -12   6   1     1033.63     1004.60    284.83 o 
 -11   6   1     5702.15     6009.96    521.94 o 
 -10   6   1        3.18      -97.44    132.27 o 
  -9   6   1    11912.02    11544.51    512.24 o 
  -8   6   1       56.98      -57.52    118.13 o 
  -7   6   1       42.61       84.43     90.48 o 
  -6   6   1    31486.15    28396.59    868.42 o 
  -5   6   1    20549.84    20920.58    653.91 o 
  -4   6   1     9392.11    10506.40    395.08 o 
  -3   6   1     2515.97     2548.62    117.99 o 
  -2   6   1       53.60       -6.67     41.03 o 
  -1   6   1    37503.77    37851.06   1006.07 o 
   0   6   1    64969.61    65930.79   1851.67 o 
   1   6   1    13923.06    14314.92    512.85 o 
   2   6   1     8340.62     8584.22    262.63 o 
   3   6   1     4494.36     4621.27    168.23 o 
   4   6   1      438.48      441.32     76.76 o 
   5   6   1    43542.39    43069.84   1106.28 o 
   6   6   1    30878.45    30622.46    926.76 o 
   7   6   1     2675.67     2566.55    229.49 o 
   8   6   1      174.79      178.46    110.41 o 
   9   6   1    17781.21    17405.74    681.55 o 
  10   6   1     1134.07      768.05    216.05 o 
  11   6   1     1909.71     1449.44    304.53 o 
  12   6   1        1.13     -228.98    228.98 o 
  13   6   1      549.78     1013.29    309.14 o 
 -14   7   1      455.27      212.15    325.19 o 
 -13   7   1      197.41      -82.39    259.79 o 
 -12   7   1     1892.62     1666.86    306.55 o 
 -11   7   1     4818.89     5574.38    470.70 o 
 -10   7   1     3861.99     3610.54    306.31 o 
  -9   7   1     1692.53     1986.64    222.17 o 
  -8   7   1      155.47      102.85    119.22 o 
  -7   7   1    14625.55    15833.56    547.42 o 
  -6   7   1      480.00      329.14    164.80 o 
  -5   7   1     7161.58     7358.87    263.04 o 
  -4   7   1    21445.07    23177.10    653.50 o 
  -3   7   1     5651.12     5098.20    183.33 o 
  -2   7   1    31203.87    31001.30    836.74 o 
  -1   7   1    18281.51    18311.98    541.13 o 
   0   7   1    15069.27    16430.51    491.53 o 
   1   7   1     4760.16     5000.55    200.02 o 
   2   7   1    30078.11    32749.99    949.34 o 
   3   7   1     7441.75     7714.39    335.66 o 
   4   7   1     6716.44     6230.26    308.52 o 
   5   7   1      103.64       95.47     59.29 o 
   6   7   1     2021.82     2282.01    165.09 o 
   7   7   1        8.65      -79.83     79.83 o 
   8   7   1     3728.70     3675.16    261.37 o 
   9   7   1     2855.68     2512.04    236.13 o 
  10   7   1     3872.52     3808.29    447.06 o 
  11   7   1     1820.46     1965.44    334.91 o 
  12   7   1     3391.81     3406.43    398.53 o 
  13   7   1      761.70      649.32    300.10 o 
 -13   8   1     6634.73     6301.21    516.20 o 
 -12   8   1     7491.99     8136.35    640.15 o 
 -11   8   1      345.37      792.08    292.40 o 
 -10   8   1      327.33      843.09    227.24 o 
  -9   8   1     6305.13     6505.45    373.09 o 
  -8   8   1      354.08      174.55    120.91 o 
  -7   8   1    31151.82    30127.37    938.26 o 
  -6   8   1      849.95      634.77     79.76 o 
  -5   8   1      439.21      449.72     77.63 o 
  -4   8   1     5644.97     5255.54    204.30 o 
  -3   8   1       57.04      -45.58     50.65 o 
  -2   8   1    58423.21    61336.86   1723.98 o 
  -1   8   1    42432.43    42541.73   1133.54 o 
   0   8   1    18732.20    19252.86    534.36 o 
   1   8   1    43524.81    43586.52   1233.80 o 
   2   8   1     7062.64     7523.16    259.95 o 
   3   8   1     4254.96     4105.03    161.00 o 
   4   8   1    37781.56    36948.68   1011.17 o 
   5   8   1      125.95      185.47     64.27 o 
   6   8   1     2175.36     2342.85    138.33 o 
   7   8   1    11292.94    10826.67    407.15 o 
   8   8   1    24278.22    23582.65    841.46 o 
   9   8   1      266.93      340.70    180.18 o 
  10   8   1        4.08      331.04    202.03 o 
  11   8   1      260.93      458.09    244.55 o 
  12   8   1     7973.84     7972.73    541.34 o 
  13   8   1     3229.11     3652.78    427.80 o 
 -13   9   1     1009.08      938.45    308.38 o 
 -12   9   1       77.41     -208.46    282.52 o 
 -11   9   1     4454.05     4836.11    751.50 o 
 -10   9   1     1603.77     1900.31    280.46 o 
  -9   9   1     4990.49     5032.46    455.29 o 
  -8   9   1      237.27       -0.30    126.73 o 
  -7   9   1       73.87      204.49     95.45 o 
  -6   9   1      235.16      228.32     73.53 o 
  -5   9   1        2.89       62.82     63.59 o 
  -4   9   1     3786.84     3250.54    163.09 o 
  -3   9   1    12390.92    11051.07    498.75 o 
  -2   9   1      717.13      837.92     74.33 o 
  -1   9   1      126.13      173.23     48.41 o 
   0   9   1    20730.62    19432.59    540.67 o 
   1   9   1        0.21      -21.53     35.92 o 
   2   9   1    32200.78    30417.59    892.90 o 
   3   9   1    16152.12    16821.49    487.96 o 
   4   9   1     8980.17     9288.28    310.61 o 
   5   9   1     3752.75     3764.11    175.01 o 
   6   9   1     6726.87     6181.26    295.27 o 
   7   9   1      163.60        9.64     81.06 o 
   8   9   1    16666.23    16606.83    644.41 o 
   9   9   1     1693.24     1280.45    207.88 o 
  10   9   1     1609.15     1351.68    235.53 o 
  11   9   1     6637.14     7454.10    515.44 o 
  12   9   1       18.34      177.45    237.54 o 
  13   9   1        1.75       86.85    276.29 o 
 -13  10   1       95.51      266.15    391.96 o 
 -12  10   1      128.74       -8.45    288.34 o 
 -11  10   1    12656.30    13543.40    814.09 o 
 -10  10   1     1384.15      937.07    234.30 o 
  -9  10   1    19725.99    19403.67    811.59 o 
  -8  10   1     7179.75     7769.04    397.60 o 
  -7  10   1     1586.13     1549.15    153.82 o 
  -6  10   1      935.15      866.49    110.95 o 
  -5  10   1    47275.66    47693.96   1304.80 o 
  -4  10   1     1216.44     1103.99     99.79 o 
  -3  10   1    25300.80    25993.55    728.70 o 
  -2  10   1     5819.39     5936.06    208.94 o 
  -1  10   1     4915.14     5377.79    187.93 o 
   0  10   1    43792.04    43447.55   1241.19 o 
   1  10   1    15663.59    15318.62    436.86 o 
   2  10   1     1407.77     1436.60     95.47 o 
   3  10   1     1516.65     1869.33    102.64 o 
   4  10   1     4483.42     4151.95    177.07 o 
   5  10   1    32288.65    32391.92    904.46 o 
   6  10   1    25490.82    23854.24    813.05 o 
   7  10   1      911.70     1214.37    132.94 o 
   8  10   1     1486.36     1065.17    194.12 o 
   9  10   1    11039.45    11294.42    565.21 o 
  10  10   1     1329.91     1825.24    257.48 o 
  11  10   1    21185.69    21011.14    929.44 o 
  12  10   1      870.40     1547.96    304.77 o 
  13  10   1      674.23      649.77    290.03 o 
 -13  11   1      383.93      394.42    326.38 o 
 -12  11   1       42.49      -27.30    269.75 o 
 -11  11   1     1936.34     2004.58    361.82 o 
 -10  11   1    11679.15    12300.88    885.10 o 
  -9  11   1     9411.19    10158.34    534.73 o 
  -8  11   1     2342.48     2345.71    193.45 o 
  -7  11   1     5492.40     5777.42    281.58 o 
  -6  11   1     5905.09     6303.27    257.73 o 
  -5  11   1    13474.73    13330.78    423.20 o 
  -4  11   1    22151.46    21418.79    621.25 o 
  -3  11   1       30.33       52.14     55.81 o 
  -2  11   1     2726.78     2465.30    142.08 o 
  -1  11   1    33851.25    35660.48    970.48 o 
   0  11   1     5567.78     5911.65    207.82 o 
   1  11   1    12453.98    12226.48    365.90 o 
   2  11   1    16223.86    17204.52    500.63 o 
   3  11   1     2157.13     2060.47    111.28 o 
   4  11   1    26543.45    25416.46    720.00 o 
   5  11   1     7745.19     7605.57    280.52 o 
   6  11   1     6423.84     6757.11    298.57 o 
   7  11   1      388.40      398.75    118.12 o 
   8  11   1     2907.05     2775.10    269.19 o 
   9  11   1     9358.52     9017.59    496.92 o 
  10  11   1     9883.24    10225.18    555.20 o 
  11  11   1      654.69      394.63    221.88 o 
  12  11   1      295.73      668.07    234.99 o 
  13  11   1       46.43       34.36    242.91 o 
 -13  12   1      952.99      912.54    306.58 o 
 -12  12   1     6251.53     5983.82    469.53 o 
 -11  12   1     3944.68     3713.39    430.00 o 
 -10  12   1      762.79      509.30    192.68 o 
  -9  12   1       17.81      -25.44    148.30 o 
  -8  12   1     2777.91     3305.44    256.21 o 
  -7  12   1    11831.59    11593.74    443.36 o 
  -6  12   1     8491.02     8290.94    348.02 o 
  -5  12   1     1766.34     2162.97    150.41 o 
  -4  12   1    25791.44    26147.49    742.14 o 
  -3  12   1     1647.68     1666.65    118.20 o 
  -2  12   1    27515.98    29259.03    814.52 o 
  -1  12   1      482.80      360.31     81.79 o 
   0  12   1    21605.27    21463.18    633.07 o 
   1  12   1     9984.91    10806.34    339.54 o 
   2  12   1    36320.39    36418.61   1068.03 o 
   3  12   1     4295.68     4671.40    186.05 o 
   4  12   1    15670.47    15464.65    471.25 o 
   5  12   1      101.79       67.69     64.38 o 
   6  12   1     8764.93     8576.80    345.52 o 
   7  12   1    41919.14    42849.89   1402.41 o 
   8  12   1     7636.65     8186.98    407.07 o 
   9  12   1     1341.00     1291.58    256.86 o 
  10  12   1        3.18        0.51    216.43 o 
  11  12   1     1431.02     1526.98    272.54 o 
  12  12   1    12678.60    12463.18    706.95 o 
  13  12   1     6894.96     7034.81    635.91 o 
 -13  13   1     4154.28     4237.60    628.37 o 
 -12  13   1     4205.79     4999.81    440.13 o 
 -11  13   1     4759.97     5110.68    425.37 o 
 -10  13   1       54.71     -174.29    174.29 o 
  -9  13   1      270.60      117.01    161.49 o 
  -8  13   1    39704.40    38835.11   1302.97 o 
  -7  13   1     5251.80     5591.79    315.44 o 
  -6  13   1    13705.53    13098.76    472.00 o 
  -5  13   1     1250.32     1487.94    124.71 o 
  -4  13   1      205.50      261.01     79.77 o 
  -3  13   1    81143.03    76655.98   2041.27 o 
  -2  13   1    61464.71    61503.66   1644.34 o 
  -1  13   1    21617.10    20892.20    598.93 o 
   0  13   1    17588.06    17766.80    516.12 o 
   1  13   1    12003.43    12006.81    367.45 o 
   2  13   1    17172.30    17687.08    520.35 o 
   3  13   1    54584.12    50440.73   1364.68 o 
   4  13   1      720.29      600.51     90.08 o 
   5  13   1        0.79      -49.34     64.55 o 
   6  13   1     2916.55     2823.81    263.06 o 
   7  13   1        0.12       87.45    108.49 o 
   8  13   1    15822.42    16538.15    790.38 o 
   9  13   1     6237.85     5894.42    516.39 o 
  10  13   1        3.54     -174.72    174.72 o 
  11  13   1     6556.44     6827.69    480.93 o 
  12  13   1     1276.02     1002.39    266.89 o 
  13  13   1     3166.31     2479.75    437.58 o 
 -13  14   1     5662.58     5770.27    493.86 o 
 -12  14   1     1063.01     1079.98    269.55 o 
 -11  14   1       25.24       17.46    184.90 o 
 -10  14   1     3463.03     3631.00    339.49 o 
  -9  14   1     1745.22     2128.02    378.21 o 
  -8  14   1    18892.80    18708.01    708.34 o 
  -7  14   1    14952.10    14685.11    583.02 o 
  -6  14   1     2551.32     2177.91    185.50 o 
  -5  14   1    10050.09    10954.41    375.71 o 
  -4  14   1    10374.39    10083.05    337.99 o 
  -3  14   1        0.74      -35.02     56.04 o 
  -2  14   1    17669.31    17382.88    513.99 o 
  -1  14   1    63238.08    64581.48   1850.65 o 
   0  14   1    19552.98    19029.34    526.50 o 
   1  14   1     7061.53     8174.79    265.54 o 
   2  14   1     1916.83     1749.78    106.18 o 
   3  14   1      206.01      234.83     82.95 o 
   4  14   1     1514.71     1762.92    157.16 o 
   5  14   1    14586.65    14241.33    494.91 o 
   6  14   1     2713.56     2516.36    216.02 o 
   7  14   1     2503.55     2692.44    235.14 o 
   8  14   1     9176.24     8401.40    419.63 o 
   9  14   1     1236.72      794.53    262.80 o 
  10  14   1      368.62      558.93    225.59 o 
  11  14   1     1737.46     2243.61    313.36 o 
  12  14   1     2422.47     2540.04    424.06 o 
  13  14   1      825.79      993.01    368.59 o 
 -13  15   1     3130.87     3157.22    483.62 o 
 -12  15   1      249.65     -111.67    219.60 o 
 -11  15   1      558.76      428.86    215.28 o 
 -10  15   1    16067.78    15074.26    732.92 o 
  -9  15   1     2507.24     2396.24    277.14 o 
  -8  15   1     3671.95     4526.72    308.02 o 
  -7  15   1      247.83      173.26    123.58 o 
  -6  15   1    26294.56    24558.22    851.97 o 
  -5  15   1     9181.09     8140.66    311.35 o 
  -4  15   1    32305.21    30324.57    862.05 o 
  -3  15   1       40.54        1.09     57.49 o 
  -2  15   1      192.94      111.69     65.56 o 
  -1  15   1    62298.51    67963.00   1820.48 o 
   0  15   1    43420.70    44154.09   1209.37 o 
   1  15   1    51663.25    53287.71   1437.48 o 
   2  15   1    40009.87    40161.30   1184.46 o 
   3  15   1     2571.76     2714.96    183.03 o 
   4  15   1     4830.35     4371.58    281.16 o 
   5  15   1     8574.60     7708.34    329.06 o 
   6  15   1      749.80      703.79    138.63 o 
   7  15   1    14722.42    13338.63    553.16 o 
   8  15   1     2438.41     2264.68    427.77 o 
   9  15   1      126.95      -26.24    155.51 o 
  10  15   1     1654.66     1549.75    255.75 o 
  11  15   1        0.63     -175.00    257.75 o 
  12  15   1     1385.17      487.78    322.18 o 
  13  15   1     2745.67     3104.62    499.41 o 
 -13  16   1      842.43     1005.27    540.02 o 
 -12  16   1     1712.84     1114.49    411.71 o 
 -11  16   1     2845.97     2647.70    497.92 o 
 -10  16   1      180.89      160.17    198.23 o 
  -9  16   1     2148.26     2126.48    265.28 o 
  -8  16   1      284.40      380.49    140.32 o 
  -7  16   1     2604.14     1855.31    206.34 o 
  -6  16   1     6909.79     6806.14    349.18 o 
  -5  16   1     9796.36     9631.16    347.74 o 
  -4  16   1     3663.64     3820.08    188.76 o 
  -3  16   1       84.41      130.82     65.34 o 
  -2  16   1     7124.39     6214.42    239.71 o 
  -1  16   1    36415.73    35544.73    986.24 o 
   0  16   1    36881.69    36675.69   1015.93 o 
   1  16   1       13.29      -27.29     56.89 o 
   2  16   1    24738.99    25001.32    718.25 o 
   3  16   1     2286.62     2268.77    132.56 o 
   4  16   1     1061.27     1158.84    146.98 o 
   5  16   1    11789.37    11343.93    427.14 o 
   6  16   1      264.26      237.61    125.33 o 
   7  16   1     1973.66     1742.97    200.69 o 
   8  16   1    12494.25    11658.59    572.38 o 
   9  16   1     3072.61     4019.76    423.96 o 
  10  16   1      162.96      219.92    278.15 o 
  11  16   1      738.37      878.13    332.88 o 
  12  16   1       24.00     -125.18    330.04 o 
 -12  17   1     1093.81     2158.25    795.80 o 
 -11  17   1     4908.40     4769.47    507.10 o 
 -10  17   1      236.03      100.18    176.88 o 
  -9  17   1      142.09      462.44    183.02 o 
  -8  17   1     5615.64     5784.65    483.16 o 
  -7  17   1        0.91      270.69    125.67 o 
  -6  17   1     8541.83     8601.01    550.57 o 
  -5  17   1     1029.78     1010.48    132.31 o 
  -4  17   1     1086.97      991.33    116.15 o 
  -3  17   1    34305.83    34588.29    973.10 o 
  -2  17   1    28844.31    28809.29    822.40 o 
  -1  17   1     7027.53     6842.98    259.04 o 
   0  17   1     3966.95     4215.68    189.01 o 
   1  17   1    11858.03    12061.31    386.14 o 
   2  17   1     3471.34     3414.37    275.23 o 
   3  17   1    24765.15    24904.49    726.24 o 
   4  17   1      383.68      375.74    107.56 o 
   5  17   1     2217.68     2303.77    208.60 o 
   6  17   1     3211.34     2725.49    237.20 o 
   7  17   1     3367.30     3725.30    278.26 o 
   8  17   1     1184.92     1213.28    231.79 o 
   9  17   1     7560.07     6969.30    553.11 o 
  10  17   1     1744.73     1601.51    339.03 o 
  11  17   1     2156.81     2139.92    386.80 o 
  12  17   1     3745.47     3816.91   1047.36 o 
 -12  18   1     8294.75     7739.78    661.36 o 
 -11  18   1     1560.37      652.33    479.82 o 
 -10  18   1        4.89      151.59    266.63 o 
  -9  18   1      196.30      369.93    230.79 o 
  -8  18   1        2.88      128.62    150.12 o 
  -7  18   1       12.91      -98.33    129.51 o 
  -6  18   1     3126.01     3174.47    245.23 o 
  -5  18   1       23.97      -11.70     89.82 o 
  -4  18   1     1294.06     1062.12    114.47 o 
  -3  18   1      290.45      343.64     80.59 o 
  -2  18   1    21408.98    21090.91    633.72 o 
  -1  18   1     2781.07     3262.19    171.49 o 
   0  18   1      707.58      642.01    107.07 o 
   1  18   1    13675.08    13708.97    430.21 o 
   2  18   1     5333.42     4997.62    244.03 o 
   3  18   1      295.08      160.74    103.90 o 
   4  18   1     6278.29     5986.54    279.64 o 
   5  18   1       75.56       67.07    117.99 o 
   6  18   1    10060.03    10447.72    539.36 o 
   7  18   1    16472.27    16345.66    735.48 o 
   8  18   1     3319.06     3192.92    326.06 o 
   9  18   1     4406.33     4897.61    933.84 o 
  10  18   1     3864.65     3689.33    443.83 o 
  11  18   1     2247.20     2231.19    395.55 o 
  12  18   1     5446.45     6419.41    726.23 o 
 -12  19   1       12.13     -281.96    313.35 o 
 -11  19   1     1515.64      807.38    341.11 o 
 -10  19   1     1716.88     2253.06    364.13 o 
  -9  19   1     2126.47     2483.30    597.51 o 
  -8  19   1     4071.39     3542.09    464.75 o 
  -7  19   1       31.34      -62.23    126.15 o 
  -6  19   1      462.27      228.29    171.03 o 
  -5  19   1       84.06      -23.20     97.22 o 
  -4  19   1     3757.54     3600.05    218.67 o 
  -3  19   1      663.45      567.82     91.20 o 
  -2  19   1      818.11      649.19    110.63 o 
  -1  19   1     5036.43     4332.45    295.43 o 
   0  19   1     6311.71     6553.11    257.34 o 
   1  19   1     4002.51     3624.55    179.95 o 
   2  19   1     3799.83     4029.97    214.97 o 
   3  19   1       31.21      140.05    112.31 o 
   4  19   1    18214.40    17819.13    669.71 o 
   5  19   1     6641.33     6889.58    392.87 o 
   6  19   1     8847.33     7669.43    558.99 o 
   7  19   1     2161.03     1992.95    267.84 o 
   8  19   1     2590.23     2659.14    303.77 o 
   9  19   1      217.10       42.91    278.38 o 
  10  19   1     6353.87     5621.46    523.51 o 
  11  19   1     1178.51     1170.30    342.34 o 
  12  19   1      393.75      -71.14    337.52 o 
 -12  20   1      135.57      481.46    333.03 o 
 -11  20   1     1303.60      903.64    364.67 o 
 -10  20   1     4557.04     4662.80    488.80 o 
  -9  20   1       70.35       51.07    256.65 o 
  -8  20   1        5.65     -149.77    149.77 o 
  -7  20   1     1377.40     1107.15    216.29 o 
  -6  20   1     4374.12     4419.23    350.27 o 
  -5  20   1     6880.65     6781.93    304.90 o 
  -4  20   1      222.70      271.73    123.32 o 
  -3  20   1     5782.58     5977.90    252.02 o 
  -2  20   1     2514.56     2519.06    161.35 o 
  -1  20   1        1.56      173.71     82.24 o 
   0  20   1     2647.60     2065.30    146.96 o 
   1  20   1    10186.94    10057.07    387.81 o 
   2  20   1    10509.28    10903.29    460.30 o 
   3  20   1       14.65       82.26    117.42 o 
   4  20   1    10010.37    10748.46    565.33 o 
   5  20   1    33875.36    31797.67   1101.22 o 
   6  20   1     9014.63     9618.07    523.53 o 
   7  20   1     5578.57     5446.93    499.61 o 
   8  20   1     1091.35     1006.06    231.52 o 
   9  20   1     7784.92     6838.76    733.64 o 
  10  20   1       64.22      -82.44    288.13 o 
  11  20   1     5519.30     6065.46    877.25 o 
  12  20   1       93.98      -79.49    312.78 o 
 -11  21   1      323.40      294.95    474.51 o 
 -10  21   1     1480.91     1505.56    509.14 o 
  -9  21   1     1489.62      995.09    332.35 o 
  -8  21   1     1141.24     1118.38    241.67 o 
  -7  21   1      275.61       37.97    177.34 o 
  -6  21   1    10196.08    10511.27    556.61 o 
  -5  21   1     1695.36     1696.85    199.56 o 
  -4  21   1    11643.62    11783.25    518.54 o 
  -3  21   1     1823.60     1723.56    201.74 o 
  -2  21   1     3274.57     3617.58    196.88 o 
  -1  21   1     7079.36     6321.11    261.55 o 
   0  21   1      279.36      137.93    127.05 o 
   1  21   1     3388.78     3552.89    216.12 o 
   2  21   1     4243.19     4243.13    273.88 o 
   3  21   1     1132.63     1239.49    176.51 o 
   4  21   1       95.73      137.13    152.50 o 
   5  21   1     4284.07     3982.82    270.67 o 
   6  21   1     1538.53     1294.71    245.31 o 
   7  21   1     3198.83     2360.86    303.15 o 
   8  21   1     8244.49     8513.55    527.30 o 
   9  21   1      678.81      829.32    299.67 o 
  10  21   1       59.40      228.06    298.11 o 
  11  21   1     3260.34     2910.89    463.06 o 
 -11  22   1      684.71      912.82    348.05 o 
 -10  22   1        3.97     -111.56    258.17 o 
  -9  22   1    11262.50    11729.94    738.01 o 
  -8  22   1        6.97       72.95    261.21 o 
  -7  22   1    28120.50    30349.54   1205.39 o 
  -6  22   1     2211.21     2089.96    271.57 o 
  -5  22   1    12049.90    13035.31    565.01 o 
  -4  22   1    10256.55     9787.29    458.81 o 
  -3  22   1    11426.75    11300.88    506.81 o 
  -2  22   1    27105.02    27033.13    866.19 o 
  -1  22   1     9317.19     9099.32    393.71 o 
   0  22   1    28187.22    26928.13    855.92 o 
   1  22   1      138.55      130.05    114.71 o 
   2  22   1    18162.56    17844.09    674.14 o 
   3  22   1      331.65      320.71    162.43 o 
   4  22   1     7034.45     7578.34    501.39 o 
   5  22   1      873.16      849.78    169.37 o 
   6  22   1      142.06      154.70    199.76 o 
   7  22   1     2307.54     2340.39    297.88 o 
   8  22   1     1599.36     1491.24    449.35 o 
   9  22   1     2610.71     1976.95    373.36 o 
  10  22   1      404.97       90.04    305.94 o 
  11  22   1     1816.17     2018.36    413.99 o 
 -11  23   1      587.84      398.05    347.55 o 
 -10  23   1      246.04      163.73    294.82 o 
  -9  23   1     2459.87     2230.12    379.83 o 
  -8  23   1      103.05      192.61    207.61 o 
  -7  23   1     2456.35     2558.90    365.61 o 
  -6  23   1      340.09      -31.65    179.97 o 
  -5  23   1      460.02      364.07    155.45 o 
  -4  23   1      935.71      810.45    166.02 o 
  -3  23   1     1829.05     2258.47    262.26 o 
  -2  23   1     1470.81     1234.22    266.08 o 
  -1  23   1        8.02      138.36    102.76 o 
   0  23   1       75.66      195.04    117.70 o 
   1  23   1      832.77      725.02    147.85 o 
   2  23   1       46.39       23.01    119.10 o 
   3  23   1    11619.02    11644.42    732.76 o 
   4  23   1      175.62      129.41    150.71 o 
   5  23   1     5410.62     6131.33    345.39 o 
   6  23   1     4023.85     4216.08    442.58 o 
   7  23   1      195.98      295.01    219.82 o 
   8  23   1    13923.97    14852.56    754.91 o 
   9  23   1      231.20     -221.24    372.42 o 
  10  23   1     2400.33     2758.98    425.31 o 
  11  23   1        0.98     -157.40    321.77 o 
 -11  24   1     6046.53     5587.74    703.86 o 
 -10  24   1       13.64      -68.68    385.10 o 
  -9  24   1     5049.58     4557.79    490.73 o 
  -8  24   1       51.96      -94.45    235.32 o 
  -7  24   1    10013.43    10881.78    611.26 o 
  -6  24   1      236.55     -131.49    222.17 o 
  -5  24   1    15677.42    15115.44    711.34 o 
  -4  24   1      159.67      175.03    172.32 o 
  -3  24   1    16801.32    16515.87    730.55 o 
  -2  24   1       37.62       65.65    138.64 o 
  -1  24   1    11953.83    12324.23    520.91 o 
   0  24   1     4339.67     4422.93    334.96 o 
   1  24   1     7220.76     7877.38    454.57 o 
   2  24   1      192.05      346.24    156.39 o 
   3  24   1     2714.02     2741.63    315.06 o 
   4  24   1     1988.47     2192.92    242.41 o 
   5  24   1      211.57      386.11    212.27 o 
   6  24   1     6382.78     6333.84    461.41 o 
   7  24   1     3963.95     3624.64    394.24 o 
   8  24   1     1353.03      937.40    412.04 o 
   9  24   1     1912.51     1745.02    446.14 o 
  10  24   1      180.59     -111.86    310.24 o 
  11  24   1     3104.93     4128.26    911.86 o 
 -10  25   1      454.58      859.28    341.86 o 
  -9  25   1      989.50     1038.89    265.19 o 
  -8  25   1     1827.99     2301.74    311.31 o 
  -7  25   1       45.57      -60.73    300.39 o 
  -6  25   1     2160.62     1775.04    420.41 o 
  -5  25   1     2831.07     2637.82    303.35 o 
  -4  25   1     6911.77     6551.61    430.71 o 
  -3  25   1     4824.72     4931.41    373.21 o 
  -2  25   1      224.90      364.52    156.89 o 
  -1  25   1     2187.79     2627.07    277.29 o 
   0  25   1      856.25     1210.79    219.71 o 
   1  25   1     5258.07     5480.69    388.05 o 
   2  25   1     1475.79     1569.42    236.45 o 
   3  25   1      264.64      213.63    157.52 o 
   4  25   1    12378.88    12692.91    569.23 o 
   5  25   1     3292.47     3602.20    305.46 o 
   6  25   1    10391.53    11014.89    616.28 o 
   7  25   1       70.52      479.46    268.42 o 
   8  25   1     5241.26     5864.57    470.02 o 
   9  25   1      208.01      134.02    292.97 o 
  10  25   1     1967.99     1443.26    392.63 o 
 -10  26   1       68.25     -131.56    288.24 o 
  -9  26   1      812.67      723.55    273.42 o 
  -8  26   1      574.26       93.74    363.85 o 
  -7  26   1     3014.16     2167.41    393.62 o 
  -6  26   1       80.69      679.28    335.03 o 
  -5  26   1     5182.82     4619.87    376.89 o 
  -4  26   1       45.57      -58.63    174.29 o 
  -3  26   1      493.88      448.17    186.70 o 
  -2  26   1     1722.75     1586.67    247.40 o 
  -1  26   1     5759.09     6193.21    519.05 o 
   0  26   1     4313.97     3778.90    328.14 o 
   1  26   1     2322.78     2258.81    272.69 o 
   2  26   1        0.22      142.33    164.73 o 
   3  26   1      333.44       79.33    190.23 o 
   4  26   1     3809.43     3119.81    333.71 o 
   5  26   1     3360.34     3488.72    307.13 o 
   6  26   1     3170.33     2362.60    422.62 o 
   7  26   1      118.32      -83.79    257.07 o 
   8  26   1      396.70       86.78    241.49 o 
   9  26   1      714.65      603.98    370.23 o 
  10  26   1      333.32      297.39    345.26 o 
 -10  27   1     5528.35     6392.46    822.78 o 
  -9  27   1      846.81      693.16    614.29 o 
  -8  27   1     4789.31     4519.92    518.93 o 
  -7  27   1        0.50      194.81    306.23 o 
  -6  27   1     4734.70     4653.18    839.01 o 
  -5  27   1      537.97      864.95    215.76 o 
  -4  27   1     8317.99     9194.62    546.90 o 
  -3  27   1     2512.72     2728.65    310.98 o 
  -2  27   1     1156.52      830.32    185.86 o 
  -1  27   1      962.67      887.75    254.03 o 
   0  27   1      322.04      675.61    263.66 o 
   1  27   1     3003.89     3713.92    429.71 o 
   2  27   1        3.12      -76.36    167.38 o 
   3  27   1     2346.03     2781.12    316.81 o 
   4  27   1      280.10      128.87    192.32 o 
   5  27   1     1360.81     1410.43    281.34 o 
   6  27   1      401.34      130.59    316.20 o 
   7  27   1      225.53      120.11    265.96 o 
   8  27   1     5002.93     4777.66    452.54 o 
   9  27   1     2463.74     2695.87    413.07 o 
  10  27   1     6251.22     6979.84    641.45 o 
  -9  28   1      818.28      849.81    346.13 o 
  -8  28   1     1499.42     1116.05    413.77 o 
  -7  28   1       24.55      631.45    356.33 o 
  -6  28   1       24.76     -172.83    301.30 o 
  -5  28   1     4683.70     4393.31    935.07 o 
  -4  28   1        4.81      -22.98    165.88 o 
  -3  28   1        2.21      -72.15    177.39 o 
  -2  28   1      151.49      103.98    246.71 o 
  -1  28   1       28.86      304.60    248.51 o 
   0  28   1     3862.15     4379.54    939.83 o 
   1  28   1     5156.54     5570.37    425.57 o 
   2  28   1      385.63       54.00    179.43 o 
   3  28   1      951.76      542.68    231.80 o 
   4  28   1     1313.66      707.74    230.33 o 
   5  28   1        8.39      297.11    283.60 o 
   6  28   1     3162.62     3378.12    464.79 o 
   7  28   1     2049.74     2027.40    455.39 o 
   8  28   1      851.67      714.94    500.75 o 
   9  28   1      173.38       37.35    278.49 o 
  -9  29   1      139.58     -175.42    349.47 o 
  -8  29   1     9715.96     9983.92    762.31 o 
  -7  29   1      498.00      584.39    369.91 o 
  -6  29   1     4897.39     5091.17    756.26 o 
  -5  29   1      261.92      105.44    335.95 o 
  -4  29   1        4.06        7.84    206.78 o 
  -3  29   1     3719.93     4217.06    452.88 o 
  -2  29   1     1533.62     1485.92    325.43 o 
  -1  29   1     3636.46     3775.61    496.90 o 
   0  29   1     2396.05     3110.58    636.88 o 
   1  29   1     3050.07     2969.65    396.00 o 
   2  29   1     2081.22     2242.69    370.04 o 
   3  29   1      922.46     1522.86    254.89 o 
   4  29   1       19.28      370.80    199.92 o 
   5  29   1      178.79      347.63    311.09 o 
   6  29   1     6591.02     6429.49    604.38 o 
   7  29   1     2295.75     1752.02    469.63 o 
   8  29   1     3057.72     4217.03    555.78 o 
   9  29   1      592.95     1099.36    359.16 o 
  -8  30   1      261.18      323.63    356.59 o 
  -7  30   1     9641.08     9984.37    769.90 o 
  -6  30   1     4171.59     4724.34    521.97 o 
  -5  30   1      226.23     -145.22    228.83 o 
  -4  30   1      448.07      588.93    214.50 o 
  -3  30   1      573.65     1370.11    609.82 o 
  -2  30   1     3705.50     3495.10    738.40 o 
  -1  30   1    12572.09    12083.53    762.32 o 
   0  30   1      847.03      686.74    376.78 o 
   1  30   1     3448.66     3586.99    434.86 o 
   2  30   1     1924.26     2391.63    391.08 o 
   3  30   1       49.86     -203.16    203.16 o 
   4  30   1      386.36      629.41    345.25 o 
   5  30   1      777.00      166.31    302.78 o 
   6  30   1      695.25      558.20    362.12 o 
   7  30   1     4321.68     4631.31    566.08 o 
   8  30   1     1652.59     1621.98    453.73 o 
  -8  31   1      661.56      320.67    401.58 o 
  -7  31   1     1199.61     1411.95    528.50 o 
  -6  31   1      950.22      799.62    347.68 o 
  -5  31   1     4371.37     4080.48    524.49 o 
  -4  31   1     1587.77     1668.33    281.79 o 
  -3  31   1      123.54      496.18    445.84 o 
  -2  31   1     6385.92     7467.95   1296.68 o 
  -1  31   1     9665.97     9103.21    693.37 o 
   0  31   1      261.53     1004.87    329.04 o 
   1  31   1    16163.86    18225.13    995.85 o 
   2  31   1      471.38      678.18    339.14 o 
   3  31   1      118.81       43.88    205.04 o 
   4  31   1     1790.59     2221.19    317.89 o 
   5  31   1    12123.92    11922.23    799.40 o 
   6  31   1        5.38      172.34    369.63 o 
   7  31   1      346.65      679.04    450.11 o 
   8  31   1      154.04      253.69    418.84 o 
  -7  32   1      151.45       39.37    364.33 o 
  -6  32   1     1018.86      933.10    360.43 o 
  -5  32   1     4484.76     5158.87    517.34 o 
  -4  32   1      245.38      322.65    278.21 o 
  -3  32   1      342.09        4.90    414.41 o 
  -2  32   1      464.02      552.97    332.00 o 
  -1  32   1     2561.78     3039.28    437.06 o 
   0  32   1    15509.70    17028.85   1328.28 o 
   1  32   1       36.17      167.88    314.91 o 
   2  32   1      499.56      682.08    321.32 o 
   3  32   1     1277.09     1932.24    398.36 o 
   4  32   1      743.26     1004.44    258.40 o 
   5  32   1      810.78      775.45    328.26 o 
   6  32   1     4390.27     5577.92    946.83 o 
   7  32   1       40.55       31.96    410.66 o 
  -7  33   1      192.17      187.14    372.24 o 
  -6  33   1      138.54     -232.94    274.57 o 
  -5  33   1      210.34      304.93    391.52 o 
  -4  33   1     4301.91     3246.34    447.00 o 
  -3  33   1     9432.70     9247.75    705.86 o 
  -2  33   1     2057.78     2397.99    416.28 o 
  -1  33   1      730.00      440.64    342.97 o 
   0  33   1        0.60      480.28    326.42 o 
   1  33   1      106.51      191.32    322.36 o 
   2  33   1     6921.76     6456.61    604.04 o 
   3  33   1     5813.95     6240.32    584.74 o 
   4  33   1     1176.90     1518.15    318.29 o 
   5  33   1        1.02      -11.06    281.61 o 
   6  33   1     2302.35     1908.56    459.07 o 
   7  33   1      305.43     -178.44    404.76 o 
  -6  34   1       38.75     -260.71    284.47 o 
  -5  34   1      527.60     -176.01    435.19 o 
  -4  34   1     5212.44     5342.84    749.34 o 
  -3  34   1      612.43      249.05    365.74 o 
  -2  34   1    10822.81    11407.10    958.13 o 
  -1  34   1     2040.24     1713.58    431.67 o 
   0  34   1      473.99      286.72    343.05 o 
   1  34   1    12889.82    13555.42    860.36 o 
   2  34   1    11100.08    11250.28    794.70 o 
   3  34   1     4476.66     4457.06    526.78 o 
   4  34   1     4164.78     4977.08    556.03 o 
   5  34   1      239.37     -261.31    275.83 o 
   6  34   1      910.66      187.19    364.51 o 
  -5  35   1        2.37      545.74    459.30 o 
  -4  35   1     2241.87     2449.83    438.75 o 
  -3  35   1     2546.47     2028.75    458.73 o 
  -2  35   1     7585.39     6778.76    643.06 o 
  -1  35   1        2.07     -324.90    324.90 o 
   0  35   1       50.76      699.19    341.02 o 
   1  35   1      274.38      267.17    358.84 o 
   2  35   1     2416.56     1495.15    425.47 o 
   3  35   1     8961.97     9024.26    955.14 o 
   4  35   1     2868.00     3477.60    508.66 o 
   5  35   1       63.89      119.31    445.74 o 
  -4  36   1        9.40      865.44    369.51 o 
  -3  36   1     1696.58     1299.03    404.60 o 
  -2  36   1      317.98      394.22    434.05 o 
  -1  36   1     2056.07     2320.72    462.75 o 
   0  36   1    15227.38    15894.79   1000.13 o 
   1  36   1     4571.04     5026.02    583.25 o 
   2  36   1     1768.47     1949.55    462.33 o 
   3  36   1     1371.23     2344.81    442.52 o 
   4  36   1        1.05      -63.18    591.02 o 
  -3  37   1     1027.40      615.56    395.45 o 
  -2  37   1     2249.11     3165.70    508.11 o 
  -1  37   1     5654.29     5635.29    881.59 o 
   0  37   1      121.54      -57.64    381.57 o 
   1  37   1     4343.76     4403.10    617.47 o 
   2  37   1     1677.29     1844.16    453.70 o 
   3  37   1      281.87      398.17    381.34 o 
  -1  38   1    11598.80    11747.46    845.92 o 
   0  38   1      135.28      -34.66    404.28 o 
   1  38   1     1839.43     1690.72    536.13 o 
 -14   0   2    23148.47    25753.12   1836.38 o 
 -13   0   2     1445.93     1208.43    572.73 o 
 -12   0   2      846.10     1096.57    354.36 o 
 -11   0   2     6791.49     7581.60    849.86 o 
 -10   0   2    10721.15    11506.71    774.20 o 
  -9   0   2     3842.18     2973.87    318.53 o 
  -8   0   2    30401.47    29871.79   1446.32 o 
  -7   0   2     6534.91     6137.96    435.17 o 
  -6   0   2     1659.54     1446.64    130.49 o 
  -5   0   2    52951.74    48570.69   1854.43 o 
  -4   0   2    63461.16    64045.29   2396.38 o 
  -3   0   2    38052.78    37432.62   1424.79 o 
  -2   0   2      318.25      358.23     89.35 o 
  -1   0   2    60628.73    71047.63   3694.43 o 
   0   0   2    73908.21    74182.39   3136.94 o 
   1   0   2    13882.57    15453.13    594.35 o 
   2   0   2     7382.74     7342.10    317.20 o 
   3   0   2     4907.31     5301.21    284.56 o 
   4   0   2    15681.54    14878.63    661.21 o 
   5   0   2    16306.56    19065.43    788.45 o 
   6   0   2    23213.27    23146.67    953.16 o 
   7   0   2    49691.42    55019.66   4278.71 o 
   8   0   2     1462.50     1517.72    254.20 o 
   9   0   2     3567.86     3156.44    379.89 o 
  10   0   2     3310.21     2686.58    452.72 o 
  11   0   2     7376.36     6881.06    588.17 o 
  12   0   2      226.77     -188.74    286.31 o 
  13   0   2     1419.89      944.93    502.82 o 
  14   0   2     7847.38     6486.11    910.28 o 
 -14   1   2     1297.81     1338.05    346.02 o 
 -13   1   2       15.52       -3.53    205.46 o 
 -12   1   2     1320.62     1736.18    286.73 o 
 -11   1   2      900.67      805.49    229.11 o 
 -10   1   2       14.92     -142.69    142.69 o 
  -9   1   2    12299.50    13761.03    580.22 o 
  -8   1   2    13784.98    11766.54    457.94 o 
  -7   1   2     2155.42     1945.56    169.32 o 
  -6   1   2    16448.39    16303.81    500.10 o 
  -5   1   2    17371.06    17296.87    509.97 o 
  -4   1   2     1140.55     1138.59     78.77 o 
  -3   1   2   143120.58   148628.20   4141.84 o 
  -2   1   2    37248.23    38670.24   1024.70 o 
  -1   1   2    42482.97    42013.22   1278.04 o 
   0   1   2        4.16        6.67     25.78 o 
   1   1   2    31939.59    34505.44    977.67 o 
   2   1   2     2382.81     2211.75    115.89 o 
   3   1   2     8464.01     9630.96    291.09 o 
   4   1   2    61004.49    57515.08   1522.75 o 
   5   1   2    22196.93    22100.67    629.98 o 
   6   1   2    15290.72    14411.55    443.12 o 
   7   1   2       19.40     -125.83    125.83 o 
   8   1   2    10290.43    10838.49    493.56 o 
   9   1   2     3444.73     3716.94    280.31 o 
  10   1   2    11414.45    12303.51    556.05 o 
  11   1   2      136.22      141.90    196.91 o 
  12   1   2      127.74     -240.91    296.78 o 
  13   1   2      147.09     -297.86    299.28 o 
  14   1   2      387.26      180.84    356.99 o 
 -14   2   2        2.49     -194.73    270.15 o 
 -13   2   2     6284.99     6895.85    645.44 o 
 -12   2   2     8710.86    10435.79    567.29 o 
 -11   2   2       59.64       33.06    164.70 o 
 -10   2   2      128.32      122.61    153.88 o 
  -9   2   2     1022.51     1036.56    197.09 o 
  -8   2   2       42.68      -60.87    121.00 o 
  -7   2   2    28348.31    28978.89    895.35 o 
  -6   2   2    32866.22    32575.61    980.33 o 
  -5   2   2     5816.49     5560.09    248.93 o 
  -4   2   2    68521.65    68575.80   1943.53 o 
  -3   2   2    10737.57    11000.82    322.16 o 
  -2   2   2     4158.53     4486.81    148.00 o 
  -1   2   2   158978.25   165595.69   4939.15 o 
   0   2   2     5207.09     5826.09    300.55 o 
   1   2   2    28201.99    31058.50    882.59 o 
   2   2   2    99333.95   105425.79   2739.91 o 
   3   2   2       12.72       56.21     43.52 o 
   4   2   2    10616.46     9306.02    293.60 o 
   5   2   2      120.69       74.89     58.11 o 
   6   2   2       54.87       -6.33     68.47 o 
   7   2   2    24246.46    23207.37    812.08 o 
   8   2   2     4069.15     4115.96    279.09 o 
   9   2   2     1900.10     2048.44    224.39 o 
  10   2   2       43.99       31.62    170.15 o 
  11   2   2      506.13      192.33    191.29 o 
  12   2   2     4060.25     3814.59    376.40 o 
  13   2   2     8757.30     9169.83    622.05 o 
  14   2   2      129.30     -176.90    362.30 o 
 -14   3   2       59.94      294.45    316.99 o 
 -13   3   2      475.06     1012.38    308.74 o 
 -12   3   2      440.95      671.81    203.48 o 
 -11   3   2     1812.58     1823.72    253.00 o 
 -10   3   2      341.60      264.22    171.74 o 
  -9   3   2     5352.19     5093.08    327.62 o 
  -8   3   2     1696.09     1694.49    189.04 o 
  -7   3   2    10241.38    11586.31    415.03 o 
  -6   3   2      453.46      387.94     87.77 o 
  -5   3   2      204.25      272.87     80.59 o 
  -4   3   2    18084.88    18593.51    569.45 o 
  -3   3   2    88677.70    90346.14   2366.72 o 
  -2   3   2      647.48      842.18     59.60 o 
  -1   3   2        0.72       11.55     25.38 o 
   0   3   2    17547.82    19708.46    613.91 o 
   1   3   2     5159.96     6068.19    217.50 o 
   2   3   2     8709.99     8654.36    255.14 o 
   3   3   2     9223.08     8487.63    260.54 o 
   4   3   2      344.73      524.23     75.35 o 
   5   3   2     1343.61     1814.28    106.98 o 
   6   3   2    40751.02    40348.81   1114.00 o 
   7   3   2    22077.45    21721.17    698.14 o 
   8   3   2    34461.15    31666.24   1074.49 o 
   9   3   2    16138.35    14981.35    645.09 o 
  10   3   2       55.17     -139.25    154.15 o 
  11   3   2     1869.94     1466.57    283.69 o 
  12   3   2     1682.61     1958.97    309.41 o 
  13   3   2     1311.34      759.18    299.96 o 
  14   3   2     6943.08     9053.50    861.77 o 
 -14   4   2      107.77      178.22    342.57 o 
 -13   4   2     1510.42     1564.70    352.14 o 
 -12   4   2     4534.86     4958.17    630.86 o 
 -11   4   2     4872.15     5261.72    377.66 o 
 -10   4   2      493.79      496.62    158.99 o 
  -9   4   2     2214.74     2542.13    246.27 o 
  -8   4   2      795.77      955.32    157.59 o 
  -7   4   2     6376.15     6410.71    315.01 o 
  -6   4   2    18628.82    18302.19    591.13 o 
  -5   4   2     7048.04     6704.30    285.50 o 
  -4   4   2      256.13      311.22     60.37 o 
  -3   4   2    35250.67    37233.98    999.72 o 
  -2   4   2      883.18      953.61     64.71 o 
  -1   4   2     5653.92     6243.08    188.70 o 
   0   4   2   148551.36   156894.08   5151.93 o 
   1   4   2    19183.43    19311.14    689.06 o 
   2   4   2    42372.47    40713.16   1157.29 o 
   3   4   2      519.80      391.69     61.17 o 
   4   4   2     1379.68     1297.99     96.33 o 
   5   4   2    20183.83    19638.03    570.29 o 
   6   4   2    10039.91     8965.15    306.72 o 
   7   4   2     6882.42     6704.42    298.14 o 
   8   4   2     1042.68     1187.99    175.86 o 
   9   4   2     3385.98     3425.13    261.79 o 
  10   4   2      759.19      185.28    168.76 o 
  11   4   2     9669.61     9388.40    637.59 o 
  12   4   2     1961.24     1702.04    375.09 o 
  13   4   2      232.49      416.10    286.01 o 
 -14   5   2       75.05      131.58    309.74 o 
 -13   5   2       14.22     -160.96    252.61 o 
 -12   5   2      166.91     -220.84    220.84 o 
 -11   5   2      817.82      595.10    285.19 o 
 -10   5   2     8435.03     9106.58    636.60 o 
  -9   5   2     3217.32     3698.63    520.92 o 
  -8   5   2     6244.70     6375.81    524.25 o 
  -7   5   2     5625.18     5516.65    356.76 o 
  -6   5   2    14000.20    13976.72    476.95 o 
  -5   5   2    28120.88    28769.48    875.27 o 
  -4   5   2    62894.81    61076.88   1629.92 o 
  -3   5   2    31401.63    33666.23    913.43 o 
  -2   5   2      413.98      367.16     52.82 o 
  -1   5   2    12808.01    14013.38    391.88 o 
   0   5   2    17353.72    17340.33    510.12 o 
   1   5   2      401.67      527.92     77.41 o 
   2   5   2    22755.44    21946.83    761.92 o 
   3   5   2      957.71     1098.22     74.65 o 
   4   5   2    24287.57    24089.23    677.04 o 
   5   5   2    15151.13    14079.24    426.00 o 
   6   5   2       25.98       23.96     56.05 o 
   7   5   2     4191.87     4773.37    252.23 o 
   8   5   2     1025.59     1425.32    227.10 o 
   9   5   2     3270.02     3260.35    263.13 o 
  10   5   2    16515.95    16238.71    830.01 o 
  11   5   2        3.82     -104.44    233.00 o 
  12   5   2     1312.30     1017.66    279.91 o 
  13   5   2     2306.75     1649.96    344.83 o 
 -14   6   2     2337.16     2442.43    406.32 o 
 -13   6   2     4971.29     5064.18    487.87 o 
 -12   6   2     2573.02     2383.37    333.46 o 
 -11   6   2      149.51       -9.62    170.86 o 
 -10   6   2     1884.68     2504.11    251.27 o 
  -9   6   2     2794.28     2663.35    243.06 o 
  -8   6   2     5331.04     4945.30    295.01 o 
  -7   6   2     4191.10     4475.87    307.68 o 
  -6   6   2       83.94       60.69     77.86 o 
  -5   6   2      205.06       72.38     51.60 o 
  -4   6   2       94.38       35.12     64.95 o 
  -3   6   2    17168.42    17247.12    491.02 o 
  -2   6   2    66432.68    65747.23   1731.83 o 
  -1   6   2       32.89      -28.11     45.50 o 
   0   6   2     4162.28     4326.50    161.93 o 
   1   6   2    30813.86    28844.67    905.13 o 
   2   6   2    11015.02    10828.20    344.24 o 
   3   6   2      927.53     1175.90     79.71 o 
   4   6   2     3366.20     3258.11    142.76 o 
   5   6   2       23.84      -37.90     78.42 o 
   6   6   2     7658.64     7383.20    266.18 o 
   7   6   2     7445.13     7184.29    375.60 o 
   8   6   2     3250.65     3607.23    260.22 o 
   9   6   2     1170.76     1063.69    182.36 o 
  10   6   2       39.52     -123.03    181.41 o 
  11   6   2       70.54      160.96    251.98 o 
  12   6   2     3253.38     4000.37    576.41 o 
  13   6   2     5070.31     5330.64    487.97 o 
 -14   7   2     2297.56     3024.60    387.80 o 
 -13   7   2      251.27      645.55    293.83 o 
 -12   7   2     1009.77     1006.83    281.16 o 
 -11   7   2     6382.52     6951.93    490.55 o 
 -10   7   2     9115.47    10168.80    501.60 o 
  -9   7   2        1.87      -98.44    144.98 o 
  -8   7   2    26031.21    25486.12    904.89 o 
  -7   7   2     5474.94     5367.67    274.24 o 
  -6   7   2    23291.44    22836.76    658.15 o 
  -5   7   2     5595.34     5679.18    220.60 o 
  -4   7   2     3157.11     3669.45    159.49 o 
  -3   7   2    14563.64    13348.65    394.43 o 
  -2   7   2    15406.35    14540.72    419.04 o 
  -1   7   2       29.33       36.57     41.18 o 
   0   7   2   168692.72   170987.31   4757.84 o 
   1   7   2    12453.40    12670.83    468.80 o 
   2   7   2     1146.50     1210.22     82.69 o 
   3   7   2    18713.56    18670.42    530.75 o 
   4   7   2     1448.64     1816.13    144.68 o 
   5   7   2     2423.50     2988.44    149.31 o 
   6   7   2     3449.95     3131.85    158.67 o 
   7   7   2     1032.67     1102.70    117.83 o 
   8   7   2     9195.57     8926.85    418.40 o 
   9   7   2     2188.88     2038.32    256.19 o 
  10   7   2        4.44      -49.63    193.82 o 
  11   7   2     1260.06     1405.03    304.52 o 
  12   7   2     3623.74     3432.28    394.44 o 
  13   7   2     4781.48     5342.37    559.72 o 
 -14   8   2      131.33      497.31    452.98 o 
 -13   8   2       34.75      -67.09    266.57 o 
 -12   8   2     2959.68     2209.43    342.27 o 
 -11   8   2      541.38      682.98    256.65 o 
 -10   8   2      524.88      554.68    180.09 o 
  -9   8   2      104.22        6.41    131.91 o 
  -8   8   2     1488.31     1339.32    224.24 o 
  -7   8   2      202.82       17.74    108.72 o 
  -6   8   2     4661.76     5076.19    217.20 o 
  -5   8   2       47.88      207.86     66.01 o 
  -4   8   2      106.63      141.31     62.34 o 
  -3   8   2     1621.15     1821.08    108.46 o 
  -2   8   2      634.36      563.86     65.33 o 
  -1   8   2     2910.96     3260.13    172.02 o 
   0   8   2     6408.95     6576.55    231.73 o 
   1   8   2      493.91      635.74     79.39 o 
   2   8   2      912.81      898.34     77.48 o 
   3   8   2      877.70     1054.11    104.68 o 
   4   8   2        1.33      -53.69     67.99 o 
   5   8   2    19921.31    18611.07    549.04 o 
   6   8   2       55.83      129.84     72.98 o 
   7   8   2       11.24        1.01    130.29 o 
   8   8   2    13022.77    13953.06    708.96 o 
   9   8   2     1442.65     1056.79    207.28 o 
  10   8   2      389.25      109.90    192.54 o 
  11   8   2      319.55      133.40    210.41 o 
  12   8   2       41.66       43.21    234.91 o 
  13   8   2      363.37      564.05    286.91 o 
 -13   9   2     1100.91     1935.52    376.78 o 
 -12   9   2      468.33      447.06    251.68 o 
 -11   9   2      520.98      523.03    343.62 o 
 -10   9   2    23648.75    24754.54   1127.71 o 
  -9   9   2     3900.28     4045.11    293.22 o 
  -8   9   2     6452.52     5938.35    463.46 o 
  -7   9   2     2506.84     2140.39    199.16 o 
  -6   9   2    29994.86    30214.54    864.56 o 
  -5   9   2     2489.56     2798.53    171.62 o 
  -4   9   2    15603.67    14965.80    454.15 o 
  -3   9   2      312.81      338.84     80.65 o 
  -2   9   2      778.91      761.07     73.88 o 
  -1   9   2    13944.19    14111.73    429.07 o 
   0   9   2      940.18     1068.98     83.15 o 
   1   9   2    13269.59    13392.39    457.58 o 
   2   9   2     2362.09     2368.10    126.53 o 
   3   9   2     2762.40     2955.58    221.13 o 
   4   9   2    19271.04    20215.84    584.65 o 
   5   9   2     4770.10     5226.48    251.25 o 
   6   9   2     1367.31     1392.03    114.23 o 
   7   9   2      603.29      237.94    112.25 o 
   8   9   2      228.77      200.21    154.89 o 
   9   9   2     1041.98     1282.39    221.63 o 
  10   9   2    14847.45    15496.27    750.43 o 
  11   9   2     2030.54     2111.96    297.86 o 
  12   9   2     1939.39     2765.72    352.48 o 
  13   9   2     1002.00     1501.58    346.16 o 
 -13  10   2        2.01      197.22    466.52 o 
 -12  10   2      394.40      478.79    268.19 o 
 -11  10   2        2.66     -215.59    215.59 o 
 -10  10   2      231.03       52.58    192.17 o 
  -9  10   2      417.76      457.62    154.87 o 
  -8  10   2      528.38      547.96    157.84 o 
  -7  10   2     2153.96     2041.89    169.88 o 
  -6  10   2    21395.88    21080.23    624.07 o 
  -5  10   2     8972.23     8748.68    306.32 o 
  -4  10   2       20.33      -27.92     61.18 o 
  -3  10   2     1044.51     1163.00     95.36 o 
  -2  10   2      670.80      700.53     72.99 o 
  -1  10   2     4748.97     4425.51    164.48 o 
   0  10   2    33695.01    31875.31   1004.17 o 
   1  10   2     1847.34     2146.35    159.82 o 
   2  10   2     9220.60     9191.24    326.39 o 
   3  10   2     1785.69     1747.95    120.40 o 
   4  10   2      351.41      316.89     65.78 o 
   5  10   2     9419.09    10166.12    341.38 o 
   6  10   2      843.90      916.22    105.62 o 
   7  10   2      440.00      283.61    120.42 o 
   8  10   2      128.54     -104.71    145.12 o 
   9  10   2     3107.73     4016.21    332.36 o 
  10  10   2      154.03      294.97    171.61 o 
  11  10   2      414.48      151.38    191.12 o 
  12  10   2        4.91       12.51    215.33 o 
  13  10   2      350.66        5.34    356.08 o 
 -13  11   2      435.21     1027.36    324.67 o 
 -12  11   2      520.15      653.46    282.79 o 
 -11  11   2       55.04      -62.14    239.39 o 
 -10  11   2     4309.45     4475.32    381.80 o 
  -9  11   2     1750.84     1545.83    241.19 o 
  -8  11   2     7269.71     7247.10    383.45 o 
  -7  11   2       33.28       23.29     95.59 o 
  -6  11   2     3982.45     3913.63    193.62 o 
  -5  11   2    14738.85    14217.94    447.29 o 
  -4  11   2      623.60      859.48     94.17 o 
  -3  11   2    34440.54    35619.80    982.92 o 
  -2  11   2     2444.13     2465.79    130.38 o 
  -1  11   2    11878.40    12901.81    388.92 o 
   0  11   2    14197.15    15331.56    447.86 o 
   1  11   2    23589.58    22379.12    800.78 o 
   2  11   2     4030.49     4794.53    197.55 o 
   3  11   2     1670.58     1237.74    160.59 o 
   4  11   2      439.26      422.42     85.96 o 
   5  11   2       35.94       65.38     60.44 o 
   6  11   2    13756.96    14544.98    508.03 o 
   7  11   2       25.32        9.43     99.05 o 
   8  11   2    24884.32    23500.47    940.48 o 
   9  11   2      183.06     -102.59    154.08 o 
  10  11   2      919.54      807.12    197.09 o 
  11  11   2     4799.22     4724.41    399.27 o 
  12  11   2     1017.23      617.73    233.93 o 
  13  11   2      991.45      924.56    360.41 o 
 -13  12   2      834.45     1169.95    309.39 o 
 -12  12   2     2668.07     3101.00    375.21 o 
 -11  12   2     1670.02     1200.71    396.71 o 
 -10  12   2     3387.88     3671.24    340.22 o 
  -9  12   2     7918.18     7459.56    458.12 o 
  -8  12   2     2952.74     2746.22    219.14 o 
  -7  12   2     1556.85     1937.76    173.62 o 
  -6  12   2     3223.16     3731.98    207.04 o 
  -5  12   2      804.73      842.15    101.40 o 
  -4  12   2     8786.40     9597.15    323.32 o 
  -3  12   2    10491.75    10852.27    351.13 o 
  -2  12   2     2872.70     3525.77    157.73 o 
  -1  12   2    12715.42    12958.22    395.86 o 
   0  12   2       64.40      143.85     52.30 o 
   1  12   2     1665.11     1685.29    113.62 o 
   2  12   2    13314.86    13886.23    444.45 o 
   3  12   2    17041.17    18990.62    694.78 o 
   4  12   2     1175.18      926.48     82.54 o 
   5  12   2     8351.93     8274.46    297.49 o 
   6  12   2     4447.94     4635.00    246.87 o 
   7  12   2    10932.00    10658.79    456.68 o 
   8  12   2      869.94     1017.38    161.56 o 
   9  12   2     8223.73     8467.53    536.59 o 
  10  12   2      149.05       13.76    237.48 o 
  11  12   2     4898.64     4731.18    470.36 o 
  12  12   2        2.00     -114.66    197.42 o 
  13  12   2     2637.72     3446.00    793.83 o 
 -13  13   2       66.41     -193.29    249.00 o 
 -12  13   2      425.18      123.97    237.30 o 
 -11  13   2      250.72       -3.35    211.83 o 
 -10  13   2     2465.83     2424.53    285.84 o 
  -9  13   2      692.14      554.86    279.28 o 
  -8  13   2        7.55      120.43    161.56 o 
  -7  13   2     3869.24     3594.09    228.18 o 
  -6  13   2     1824.85     2335.02    159.16 o 
  -5  13   2       10.45      -12.81     69.86 o 
  -4  13   2      670.50      825.85     86.19 o 
  -3  13   2     3277.49     2997.56    157.15 o 
  -2  13   2     5883.26     5852.22    249.36 o 
  -1  13   2      483.60      808.65     83.10 o 
   0  13   2     3899.48     3507.70    166.74 o 
   1  13   2    17923.51    19087.54    547.65 o 
   2  13   2       68.31      210.18     51.20 o 
   3  13   2     4611.75     4692.15    220.26 o 
   4  13   2     3533.79     3841.86    200.94 o 
   5  13   2     4179.84     4503.34    230.71 o 
   6  13   2    12866.18    12413.80    496.37 o 
   7  13   2      126.02       79.81    123.34 o 
   8  13   2     7363.71     8566.37    469.98 o 
   9  13   2      112.63      343.00    178.21 o 
  10  13   2      361.00      269.75    185.13 o 
  11  13   2     1028.79     1358.12    262.68 o 
  12  13   2      742.50      913.56    339.10 o 
  13  13   2       56.76     -299.76    299.76 o 
 -13  14   2     1719.03     1929.21    577.76 o 
 -12  14   2     3183.24     3823.44    392.87 o 
 -11  14   2      268.64      695.33    222.84 o 
 -10  14   2       95.06       17.11    165.65 o 
  -9  14   2     8143.54     8465.40    490.92 o 
  -8  14   2     1964.96     1593.98    221.07 o 
  -7  14   2    24758.43    23229.86    757.15 o 
  -6  14   2      381.43      287.04    104.61 o 
  -5  14   2     1682.54     1381.55    124.45 o 
  -4  14   2    11940.12    11590.18    379.03 o 
  -3  14   2      536.96      485.41     84.99 o 
  -2  14   2    28351.32    30943.59    867.43 o 
  -1  14   2     2849.75     2905.74    160.31 o 
   0  14   2    10743.35    10226.01    331.93 o 
   1  14   2     6278.93     6527.37    234.37 o 
   2  14   2    41363.63    43107.20   1262.37 o 
   3  14   2        6.67      -61.88     61.88 o 
   4  14   2     5292.96     5478.67    254.32 o 
   5  14   2    20656.81    20218.96    664.76 o 
   6  14   2      497.63      409.34    149.84 o 
   7  14   2    24337.89    22744.09    820.70 o 
   8  14   2     4522.28     4431.77    303.02 o 
   9  14   2      906.28      425.67    174.49 o 
  10  14   2      193.84      -22.29    180.74 o 
  11  14   2     1198.79     1640.22    340.65 o 
  12  14   2     4411.01     4748.70    530.08 o 
  13  14   2     2598.95     2277.95    451.75 o 
 -13  15   2       26.60     -220.92    220.92 o 
 -12  15   2     1276.81      876.31    259.07 o 
 -11  15   2     1969.97     2105.10    325.58 o 
 -10  15   2        4.85      -36.89    180.25 o 
  -9  15   2      394.19      488.44    196.38 o 
  -8  15   2       64.25      168.41    116.72 o 
  -7  15   2      702.73      924.92    193.93 o 
  -6  15   2       37.93      -35.49     89.13 o 
  -5  15   2     2272.78     2304.07    163.68 o 
  -4  15   2     3921.46     4081.42    232.95 o 
  -3  15   2      132.07      113.91     70.93 o 
  -2  15   2    19990.23    20546.56    599.59 o 
  -1  15   2       50.71      283.81     74.89 o 
   0  15   2      446.97      419.04     72.45 o 
   1  15   2        5.45       78.94     54.85 o 
   2  15   2      181.35       58.68     55.47 o 
   3  15   2     3855.31     3513.30    187.02 o 
   4  15   2      793.37     1412.14    130.34 o 
   5  15   2       65.85      152.06    101.25 o 
   6  15   2     3163.32     3748.44    252.57 o 
   7  15   2       80.34       11.64    109.10 o 
   8  15   2     3179.12     3579.48    275.72 o 
   9  15   2      911.07      971.42    269.61 o 
  10  15   2     3342.34     3540.17    458.09 o 
  11  15   2       33.41     -275.02    275.02 o 
  12  15   2     1215.57     1044.90    378.26 o 
 -13  16   2      453.08      637.36    425.93 o 
 -12  16   2     1047.06     1104.04    268.69 o 
 -11  16   2     3391.87     2582.77    435.38 o 
 -10  16   2     1168.38     1166.08    248.71 o 
  -9  16   2     7549.47     6912.25    436.44 o 
  -8  16   2    10370.86    11114.25    538.44 o 
  -7  16   2     6527.78     5899.31    491.03 o 
  -6  16   2     2923.81     2424.05    209.48 o 
  -5  16   2    10940.50    10495.39    371.62 o 
  -4  16   2     5742.68     5237.62    230.81 o 
  -3  16   2     3948.16     4116.10    193.43 o 
  -2  16   2     2695.44     2541.74    150.11 o 
  -1  16   2     4847.11     5351.08    218.00 o 
   0  16   2    21878.87    21742.32    635.43 o 
   1  16   2     8258.08     8842.96    302.95 o 
   2  16   2     2778.39     2761.34    163.23 o 
   3  16   2     1747.38     1822.37    137.41 o 
   4  16   2     4206.41     4072.00    208.76 o 
   5  16   2     9433.49     9824.74    392.61 o 
   6  16   2     1262.02     1593.21    184.98 o 
   7  16   2     3102.62     3565.93    308.32 o 
   8  16   2       41.24      172.68    167.90 o 
   9  16   2       63.00     -221.04    221.04 o 
  10  16   2     4062.66     4133.85    460.83 o 
  11  16   2     4966.69     6798.52    587.46 o 
  12  16   2       49.30      403.01    339.96 o 
 -12  17   2      101.13       11.54    302.70 o 
 -11  17   2      393.53      282.80    358.71 o 
 -10  17   2     7923.14     7936.93    521.55 o 
  -9  17   2     1920.04     2016.11    258.90 o 
  -8  17   2       10.30     -114.38    114.38 o 
  -7  17   2     3212.84     3139.36    256.29 o 
  -6  17   2       98.08      105.93    130.83 o 
  -5  17   2    16712.43    16672.15    527.78 o 
  -4  17   2      658.34      653.00    135.69 o 
  -3  17   2     4707.05     4572.08    207.73 o 
  -2  17   2    40944.41    39381.61   1097.42 o 
  -1  17   2    34671.42    34296.87    965.24 o 
   0  17   2     1640.47     1419.52    111.63 o 
   1  17   2    17182.69    17144.90    520.68 o 
   2  17   2      617.42      514.15     75.29 o 
   3  17   2      712.68      820.04    107.18 o 
   4  17   2     6706.23     6583.74    281.07 o 
   5  17   2     6600.38     5702.52    426.85 o 
   6  17   2     1437.85     1446.81    227.95 o 
   7  17   2    10051.91     8456.77    511.27 o 
   8  17   2     3804.19     4068.28    347.25 o 
   9  17   2       25.73      334.90    243.95 o 
  10  17   2     5434.18     5365.75    527.46 o 
  11  17   2      184.49     -273.75    309.87 o 
  12  17   2      128.41      389.20    341.29 o 
 -12  18   2     1065.23      445.86    327.05 o 
 -11  18   2      389.60      589.76    312.44 o 
 -10  18   2     2172.68     2484.90    304.12 o 
  -9  18   2     8122.34     8281.43    502.78 o 
  -8  18   2     3245.85     3140.12    276.64 o 
  -7  18   2    13792.71    13726.31    661.88 o 
  -6  18   2     1953.95     1780.86    193.30 o 
  -5  18   2      921.98     1202.38    148.00 o 
  -4  18   2    24365.04    24289.87    723.95 o 
  -3  18   2     7371.38     7435.51    288.52 o 
  -2  18   2    25095.21    22994.70    628.24 o 
  -1  18   2       77.62      221.66     72.00 o 
   0  18   2       12.76      -35.40     57.39 o 
   1  18   2    14497.15    13815.17    435.26 o 
   2  18   2     6353.27     6241.01    271.20 o 
   3  18   2     2714.10     2925.34    225.22 o 
   4  18   2      982.41     1178.31    162.36 o 
   5  18   2      159.91      109.63    131.11 o 
   6  18   2      462.88      187.45    176.57 o 
   7  18   2     3286.04     3426.33    322.18 o 
   8  18   2     5948.12     5353.58    406.67 o 
   9  18   2      221.24      249.72    278.10 o 
  10  18   2      257.89      -21.65    264.43 o 
  11  18   2       47.52       96.62    305.57 o 
  12  18   2     3350.83     3500.07    489.51 o 
 -12  19   2      708.79      916.09    394.96 o 
 -11  19   2     4353.04     4153.08    481.32 o 
 -10  19   2     1578.41     2017.17    361.21 o 
  -9  19   2     3576.80     3704.72    416.46 o 
  -8  19   2     2115.47     2203.29    227.19 o 
  -7  19   2      383.51      327.93    138.85 o 
  -6  19   2     5139.24     5349.90    354.99 o 
  -5  19   2     3575.07     3442.38    220.63 o 
  -4  19   2      697.60      873.34    114.85 o 
  -3  19   2    31665.75    31244.54    901.09 o 
  -2  19   2     8868.21     9286.62    336.48 o 
  -1  19   2    14355.88    13792.71    440.60 o 
   0  19   2      403.77      589.84     81.26 o 
   1  19   2    20974.70    21268.56    645.68 o 
   2  19   2    13382.22    14156.43    517.16 o 
   3  19   2    60089.50    55936.73   1793.44 o 
   4  19   2     6766.93     7099.12    365.99 o 
   5  19   2      738.49      595.74    174.47 o 
   6  19   2    25937.95    26471.95   1057.69 o 
   7  19   2     1062.81     1620.75    259.15 o 
   8  19   2    12735.64    14720.91    708.59 o 
   9  19   2      112.18      -38.18    258.76 o 
  10  19   2      326.89      444.06    306.73 o 
  11  19   2     4012.96     4028.68    587.93 o 
  12  19   2     2294.22     2489.85    454.35 o 
 -12  20   2     7079.91     7023.93    627.51 o 
 -11  20   2      848.57     1288.09    449.34 o 
 -10  20   2      420.28      188.59    278.48 o 
  -9  20   2       17.18      317.36    329.29 o 
  -8  20   2      559.36      437.63    286.31 o 
  -7  20   2     5157.59     5200.25    394.45 o 
  -6  20   2    11165.24    11540.58    515.72 o 
  -5  20   2     8302.71     8011.10    350.45 o 
  -4  20   2        5.78       45.74     90.79 o 
  -3  20   2     2586.48     2413.11    184.83 o 
  -2  20   2       78.58      196.21     81.24 o 
  -1  20   2     1474.99     1481.92    127.12 o 
   0  20   2    55894.45    56703.09   1671.00 o 
   1  20   2      717.47      630.97    108.83 o 
   2  20   2     6460.20     6433.21    360.60 o 
   3  20   2     8013.70     8355.80    401.19 o 
   4  20   2        6.21      114.87    138.50 o 
   5  20   2    20529.87    21159.03    796.50 o 
   6  20   2     9536.08     9994.91    546.60 o 
   7  20   2     1214.68     1270.02    363.26 o 
   8  20   2       16.51     -176.06    176.06 o 
   9  20   2     8761.46     9471.49    840.33 o 
  10  20   2        4.53      -12.66    290.64 o 
  11  20   2     1865.48     1627.15    415.22 o 
 -11  21   2        1.38      -38.09    357.00 o 
 -10  21   2    13649.72    12973.54    807.99 o 
  -9  21   2     6698.39     5872.98    512.45 o 
  -8  21   2     7887.02     7360.46    480.41 o 
  -7  21   2     7719.99     6734.66    441.29 o 
  -6  21   2    17581.20    16833.51   1043.56 o 
  -5  21   2    29314.61    28830.61    921.33 o 
  -4  21   2    18855.34    18534.04    640.05 o 
  -3  21   2       75.81      -82.08     82.08 o 
  -2  21   2     6062.83     5841.88    316.61 o 
  -1  21   2    11627.92    11253.51    426.71 o 
   0  21   2     2553.98     3364.80    212.37 o 
   1  21   2    13089.73    12316.12    509.14 o 
   2  21   2     4397.71     4184.61    276.08 o 
   3  21   2      209.89      166.41    157.82 o 
   4  21   2    34549.44    33990.53   1172.25 o 
   5  21   2     1162.89     1271.71    264.99 o 
   6  21   2      377.81      505.51    207.87 o 
   7  21   2      218.02      190.23    188.32 o 
   8  21   2      372.37       77.40    282.17 o 
   9  21   2      469.43      494.04    315.79 o 
  10  21   2     9273.81     9359.47    709.69 o 
  11  21   2       59.90      -94.83    327.98 o 
 -11  22   2      982.68      871.21    377.62 o 
 -10  22   2      155.09      566.11    322.21 o 
  -9  22   2      529.87      365.21    258.85 o 
  -8  22   2     3043.14     3096.88    467.97 o 
  -7  22   2       50.95     -172.98    172.98 o 
  -6  22   2    12673.76    12773.94    632.08 o 
  -5  22   2     4763.48     4586.15    297.09 o 
  -4  22   2      210.24      270.32    144.70 o 
  -3  22   2      613.29      426.95    140.97 o 
  -2  22   2       45.66      126.79     94.46 o 
  -1  22   2      818.80      794.75    127.02 o 
   0  22   2    23054.38    21523.56    711.35 o 
   1  22   2    11458.73    10745.96    466.34 o 
   2  22   2      137.85      279.65    177.49 o 
   3  22   2      501.72      462.93    187.30 o 
   4  22   2      962.03     1142.55    230.55 o 
   5  22   2     1363.17     1066.89    205.11 o 
   6  22   2     4906.41     5597.65    424.99 o 
   7  22   2    23776.33    23860.68   1502.13 o 
   8  22   2     5977.09     6395.48    487.07 o 
   9  22   2      892.27      565.61    445.51 o 
  10  22   2      603.64      -43.95    382.80 o 
  11  22   2       63.43     -325.17    325.17 o 
 -11  23   2     3141.05     3994.57    506.55 o 
 -10  23   2       60.21      277.22    347.35 o 
  -9  23   2      617.21      442.50    283.36 o 
  -8  23   2    19108.88    19436.17    873.89 o 
  -7  23   2     2108.13     1901.20    282.48 o 
  -6  23   2    12148.21    12465.38    634.46 o 
  -5  23   2       92.03       88.82    145.25 o 
  -4  23   2     1223.27     1287.80    205.41 o 
  -3  23   2    21111.32    19551.33    892.75 o 
  -2  23   2    26755.11    26312.88    855.12 o 
  -1  23   2      132.55      224.28    143.68 o 
   0  23   2     4718.02     4547.40    415.15 o 
   1  23   2       18.80      122.40    150.27 o 
   2  23   2    17359.51    18220.80    762.76 o 
   3  23   2    25441.07    26370.03    946.64 o 
   4  23   2     1289.34     1249.20    197.90 o 
   5  23   2      115.52       86.50    147.91 o 
   6  23   2     8066.73     7111.90    483.38 o 
   7  23   2      224.73      -13.13    209.82 o 
   8  23   2     4886.45     4515.25    426.31 o 
   9  23   2     1989.89     1347.14    363.24 o 
  10  23   2       14.54     -116.63    296.01 o 
  11  23   2     3780.93     3506.87    491.89 o 
 -11  24   2      400.44      133.48    320.59 o 
 -10  24   2       99.59      241.93    320.04 o 
  -9  24   2     1892.15     1883.16    359.80 o 
  -8  24   2     1009.18      988.96    248.32 o 
  -7  24   2    17315.32    16336.17    769.47 o 
  -6  24   2       69.17       86.88    285.12 o 
  -5  24   2      157.84      150.63    179.44 o 
  -4  24   2    15197.88    15597.00    708.29 o 
  -3  24   2     2971.39     2611.05    270.09 o 
  -2  24   2    19658.42    20676.58    861.70 o 
  -1  24   2     6263.64     7061.95    374.04 o 
   0  24   2     2954.86     2575.32    226.67 o 
   1  24   2     8028.89     8066.31    416.24 o 
   2  24   2    22843.16    22583.96    832.91 o 
   3  24   2     1505.32     1606.50    239.05 o 
   4  24   2    19527.86    19493.64   1015.73 o 
   5  24   2      156.30      435.68    173.14 o 
   6  24   2     3021.68     3291.49    401.66 o 
   7  24   2    19787.61    22221.75    986.70 o 
   8  24   2     6476.70     4893.64    630.23 o 
   9  24   2      206.53      546.24    349.19 o 
  10  24   2        1.20      364.98    359.20 o 
 -10  25   2     3477.52     3445.13    489.77 o 
  -9  25   2     7660.16     7814.23    766.84 o 
  -8  25   2      479.83      731.82    281.42 o 
  -7  25   2      988.64       15.09    296.53 o 
  -6  25   2        3.33      227.28    254.14 o 
  -5  25   2     1701.51     1652.88    243.05 o 
  -4  25   2     7373.33     6392.78    420.01 o 
  -3  25   2     2877.49     2889.22    290.73 o 
  -2  25   2     4701.47     4693.61    358.83 o 
  -1  25   2    24072.71    25797.32   1028.58 o 
   0  25   2     2393.93     2261.28    254.33 o 
   1  25   2     5578.74     5518.37    440.33 o 
   2  25   2     1352.20     1148.09    296.79 o 
   3  25   2     2281.24     2882.51    289.25 o 
   4  25   2    16288.53    17614.99    727.91 o 
   5  25   2     6213.72     5913.20    408.88 o 
   6  25   2      757.15     1174.76    318.52 o 
   7  25   2     1207.82      682.53    454.66 o 
   8  25   2        0.48     -210.99    210.99 o 
   9  25   2     4324.08     4375.71    511.91 o 
  10  25   2    12990.97    14496.81    919.30 o 
 -10  26   2     3209.84     3051.79    554.42 o 
  -9  26   2     3259.57     2954.90    423.85 o 
  -8  26   2       41.68     -302.41    367.34 o 
  -7  26   2      414.49      504.91    302.35 o 
  -6  26   2    16013.64    15219.21    850.84 o 
  -5  26   2     4285.44     4682.23    447.29 o 
  -4  26   2     6147.53     5767.75    492.54 o 
  -3  26   2     3585.21     3491.43    323.33 o 
  -2  26   2     3777.71     3644.83    407.98 o 
  -1  26   2    10341.40    10689.24    667.29 o 
   0  26   2    18934.33    19049.49    825.48 o 
   1  26   2      367.40      528.41    188.37 o 
   2  26   2     9709.80     9985.40    553.36 o 
   3  26   2     9079.14     8885.04    560.71 o 
   4  26   2       64.45     -105.22    260.41 o 
   5  26   2    17462.92    16787.51    708.28 o 
   6  26   2    12245.77    11784.30    669.15 o 
   7  26   2       94.76     -232.64    235.39 o 
   8  26   2      321.25      243.80    281.06 o 
   9  26   2    10951.53    11459.87    950.92 o 
  10  26   2      773.62      958.83    394.17 o 
 -10  27   2     3029.17     3481.84    596.85 o 
  -9  27   2     6605.73     4937.56    690.92 o 
  -8  27   2     3672.06     2877.71    436.07 o 
  -7  27   2       53.63      124.83    307.26 o 
  -6  27   2     1146.36      429.40    697.35 o 
  -5  27   2     1623.09     1327.59    268.28 o 
  -4  27   2        5.30      274.51    162.23 o 
  -3  27   2     3593.53     3861.51    356.31 o 
  -2  27   2      326.91      418.76    238.26 o 
  -1  27   2      361.95      490.04    245.84 o 
   0  27   2        3.65      294.34    169.26 o 
   1  27   2     5863.15     5759.39    410.96 o 
   2  27   2     3326.25     3335.20    348.68 o 
   3  27   2      425.71      361.17    201.16 o 
   4  27   2     4561.40     4796.99    489.78 o 
   5  27   2      859.48      987.30    231.14 o 
   6  27   2     1509.79     1789.98    328.72 o 
   7  27   2        1.05        3.35    247.20 o 
   8  27   2     5097.93     5309.87    619.37 o 
   9  27   2     4375.73     5857.22    968.87 o 
  -9  28   2     1476.45     1806.37    405.31 o 
  -8  28   2      593.96      114.89    318.33 o 
  -7  28   2    12386.04    11822.65    779.62 o 
  -6  28   2     4900.05     4118.27    463.78 o 
  -5  28   2      363.38      267.68    384.88 o 
  -4  28   2     2907.00     3504.75    348.08 o 
  -3  28   2       16.72      -78.87    167.72 o 
  -2  28   2     1972.83     2276.48    349.80 o 
  -1  28   2     5245.09     5551.58    497.37 o 
   0  28   2       78.13     -239.72    239.72 o 
   1  28   2     1086.71      913.22    231.80 o 
   2  28   2     7691.99     7751.16    510.25 o 
   3  28   2     5273.85     5820.64    439.77 o 
   4  28   2     2625.53     2734.25    346.10 o 
   5  28   2     5242.19     6123.48    571.00 o 
   6  28   2      247.96      183.43    331.97 o 
   7  28   2    27356.34    30394.12   1279.30 o 
   8  28   2     1043.63     2016.18    377.17 o 
   9  28   2     3608.68     3299.95    413.61 o 
  -9  29   2      969.99      998.76    375.03 o 
  -8  29   2     6779.86     6710.44    625.65 o 
  -7  29   2     1644.18     1745.82    489.50 o 
  -6  29   2     1113.30     1241.28    334.80 o 
  -5  29   2      191.46      -32.93    230.87 o 
  -4  29   2     2822.61     2098.62    294.01 o 
  -3  29   2     1093.93     1410.55    328.76 o 
  -2  29   2     2764.39     3321.82    410.55 o 
  -1  29   2     5557.82     6686.29    547.97 o 
   0  29   2     3270.80     3118.56    401.14 o 
   1  29   2      391.61      486.65    211.74 o 
   2  29   2     9818.91     9691.80    584.36 o 
   3  29   2     1410.71     1329.97    262.73 o 
   4  29   2     1395.85     1060.94    286.94 o 
   5  29   2      329.74      730.07    343.60 o 
   6  29   2     1145.98      687.15    359.55 o 
   7  29   2     1428.02     1611.01    417.86 o 
   8  29   2     1592.24     1521.97    445.43 o 
   9  29   2     1717.05     1740.94    429.60 o 
  -8  30   2     1427.99     1280.99    455.44 o 
  -7  30   2     1999.68     1981.20    435.95 o 
  -6  30   2     5066.78     5948.12    552.59 o 
  -5  30   2     2896.08     3620.59    641.77 o 
  -4  30   2     1827.30     1713.28    274.77 o 
  -3  30   2      285.43      706.46    299.98 o 
  -2  30   2      933.52      698.39    331.92 o 
  -1  30   2      150.50      162.17    342.66 o 
   0  30   2    13198.39    12543.62    776.16 o 
   1  30   2     7829.43     8993.54    651.29 o 
   2  30   2      200.08      135.88    201.04 o 
   3  30   2       68.66      167.55    207.23 o 
   4  30   2      935.17      512.25    357.32 o 
   5  30   2     3487.03     4113.20    524.20 o 
   6  30   2     6703.30     6472.33    657.34 o 
   7  30   2      605.65      285.17    620.41 o 
   8  30   2      733.81      375.22    475.49 o 
  -8  31   2      177.57      132.88    384.80 o 
  -7  31   2      534.50     -100.77    377.69 o 
  -6  31   2     4159.37     4130.55    455.44 o 
  -5  31   2      957.83      428.88    299.46 o 
  -4  31   2     5189.65     5521.14    685.61 o 
  -3  31   2       14.91     -162.06    274.98 o 
  -2  31   2        3.20     -101.45    390.84 o 
  -1  31   2    10304.23    10898.72    740.48 o 
   0  31   2      399.78      126.37    278.67 o 
   1  31   2     7370.75     7697.72    768.98 o 
   2  31   2      743.05      860.54    339.68 o 
   3  31   2        0.92     -137.20    214.02 o 
   4  31   2     1976.85     2519.73    355.69 o 
   5  31   2     1994.44     2235.54    551.92 o 
   6  31   2       62.41      -19.53    341.25 o 
   7  31   2      346.27      269.48    409.89 o 
   8  31   2     1111.90      931.92    475.64 o 
  -7  32   2     4231.83     3617.62    510.68 o 
  -6  32   2     1168.44     1368.81    299.98 o 
  -5  32   2      394.26      185.59    388.22 o 
  -4  32   2     1561.08     1673.26    374.61 o 
  -3  32   2      906.70     1228.63    345.98 o 
  -2  32   2     4097.15     4314.31    585.98 o 
  -1  32   2     6728.49     7109.41   1011.42 o 
   0  32   2      198.44      497.64    314.11 o 
   1  32   2     3114.52     2814.37    672.53 o 
   2  32   2     4321.51     3372.73    444.33 o 
   3  32   2      186.18      362.15    227.66 o 
   4  32   2     5265.58     4933.12    469.93 o 
   5  32   2       56.82      412.52    321.34 o 
   6  32   2      964.04      739.75    416.83 o 
   7  32   2     1122.57     1477.64    471.65 o 
  -7  33   2      306.13      436.28    344.65 o 
  -6  33   2     1388.11     1474.98    339.19 o 
  -5  33   2       63.85      626.18    447.38 o 
  -4  33   2       82.26      125.31    269.45 o 
  -3  33   2     9124.21     9376.13    699.87 o 
  -2  33   2     3378.08     4063.08    500.01 o 
  -1  33   2      977.10     1212.31    365.76 o 
   0  33   2      120.04       67.91    328.30 o 
   1  33   2     8817.23     9394.61   1230.19 o 
   2  33   2     3902.08     3287.40    468.68 o 
   3  33   2    10142.86    11710.31    966.54 o 
   4  33   2       29.86      545.97    299.51 o 
   5  33   2      348.69      502.13    459.92 o 
   6  33   2     1415.15     1267.24    466.39 o 
   7  33   2        0.89      123.04    823.97 o 
  -6  34   2      235.17       47.20    370.14 o 
  -5  34   2        9.24     -412.02    412.02 o 
  -4  34   2      127.94      188.38    268.68 o 
  -3  34   2        0.38      364.14    395.17 o 
  -2  34   2      522.91      581.51    362.52 o 
  -1  34   2      406.18      269.99    365.78 o 
   0  34   2     1123.69     1286.78    398.24 o 
   1  34   2      138.24      -44.31    340.98 o 
   2  34   2        4.67       18.59    341.65 o 
   3  34   2       45.39      -12.27    317.19 o 
   4  34   2      280.29      513.64    288.62 o 
   5  34   2      385.85      289.13    330.98 o 
   6  34   2     3256.74     3350.29   1109.73 o 
  -5  35   2     1809.65     2400.23    578.53 o 
  -4  35   2     2024.38     1556.85    405.29 o 
  -3  35   2     1265.52     1077.67    381.27 o 
  -2  35   2      843.80     1040.54    375.27 o 
  -1  35   2     7028.35     7247.45    667.27 o 
   0  35   2      128.08      243.95    353.84 o 
   1  35   2     6041.08     5450.31    584.42 o 
   2  35   2      296.91      182.69    355.83 o 
   3  35   2      414.81      838.37    414.24 o 
   4  35   2     1979.29     2395.50    481.73 o 
   5  35   2      402.96      511.72    303.28 o 
  -4  36   2       58.70      274.07    283.63 o 
  -3  36   2       87.70      347.24    356.93 o 
  -2  36   2      289.27     -138.62    376.18 o 
  -1  36   2     2845.67     1976.11    452.96 o 
   0  36   2       48.41      255.23    433.77 o 
   1  36   2     1349.73     1305.56    442.68 o 
   2  36   2       52.39     -147.94    376.00 o 
   3  36   2        0.21      179.80    359.01 o 
   4  36   2        0.49      -52.42    371.05 o 
  -3  37   2      127.04      386.29    377.27 o 
  -2  37   2     2335.34     2607.02    501.02 o 
  -1  37   2      568.08     1576.65    446.80 o 
   0  37   2      579.41      715.41    418.11 o 
   1  37   2     5103.25     5145.74    602.88 o 
   2  37   2        2.44     -160.71    371.34 o 
   3  37   2      464.13      -50.01    392.12 o 
  -1  38   2      271.67      282.25    404.80 o 
   0  38   2     1517.98      979.26    580.02 o 
   1  38   2      172.83      280.50    579.45 o 
 -14   1   3      159.65      -21.82    280.21 o 
 -13   1   3     4372.22     4283.80    397.54 o 
 -12   1   3     2785.11     2832.64    323.27 o 
 -11   1   3      269.65      531.59    212.76 o 
 -10   1   3     3925.46     4658.60    348.01 o 
  -9   1   3      193.00      189.14    166.40 o 
  -8   1   3       64.87       69.79    115.85 o 
  -7   1   3     2509.90     3296.37    215.56 o 
  -6   1   3     9450.76     9455.50    302.82 o 
  -5   1   3      346.72      199.66     63.43 o 
  -4   1   3      699.55      521.51     66.87 o 
  -3   1   3     1506.16     1421.52     82.24 o 
  -2   1   3     9322.04     9085.11    269.97 o 
  -1   1   3    77214.59    81064.62   2438.06 o 
   0   1   3      227.06      206.18     52.76 o 
   1   1   3    45266.46    45436.15   1194.02 o 
   2   1   3    47991.07    48504.13   1284.35 o 
   3   1   3     3198.85     3083.80    129.80 o 
   4   1   3     4397.25     4357.37    194.95 o 
   5   1   3    16347.35    16544.24    493.90 o 
   6   1   3     8457.71     8413.13    315.02 o 
   7   1   3     5578.30     6102.48    327.98 o 
   8   1   3     2374.59     2086.92    202.73 o 
   9   1   3      756.08      765.31    168.48 o 
  10   1   3     4497.62     4455.12    327.29 o 
  11   1   3      687.06      282.45    207.28 o 
  12   1   3     1823.51     2105.23    346.78 o 
  13   1   3     8381.84     7361.08    629.08 o 
 -14   2   3       88.61     -121.66    290.53 o 
 -13   2   3       49.24       78.10    208.27 o 
 -12   2   3      105.70      104.00    223.42 o 
 -11   2   3     1095.77     1090.15    288.08 o 
 -10   2   3        2.90       61.17    163.83 o 
  -9   2   3     4454.03     4665.66    310.17 o 
  -8   2   3     9903.95     9448.48    431.46 o 
  -7   2   3     3151.70     3574.96    268.26 o 
  -6   2   3     8586.51     9011.84    303.69 o 
  -5   2   3     1466.40     1211.30     95.64 o 
  -4   2   3      280.83      621.97     75.49 o 
  -3   2   3      468.42      568.70     60.08 o 
  -2   2   3   358904.69   365341.59   9433.54 o 
  -1   2   3    13259.16    13396.34    469.11 o 
   0   2   3   159938.11   156468.80   4330.68 o 
   1   2   3     7231.24     7487.36    224.71 o 
   2   2   3   178905.30   177566.97   4609.95 o 
   3   2   3       17.44       82.62     45.39 o 
   4   2   3     1026.73     1010.57     86.48 o 
   5   2   3     8747.81     8029.20    277.42 o 
   6   2   3    14667.23    15020.24    489.73 o 
   7   2   3      252.54      259.96    140.18 o 
   8   2   3     7392.48     7743.02    380.21 o 
   9   2   3      260.02      166.10    149.53 o 
  10   2   3     1029.90     1022.65    204.33 o 
  11   2   3      211.10      259.05    239.86 o 
  12   2   3        0.48     -119.59    240.03 o 
  13   2   3      169.82      410.53    329.28 o 
 -14   3   3       46.49      -79.44    287.04 o 
 -13   3   3      374.62      978.28    252.14 o 
 -12   3   3      759.89      404.88    221.19 o 
 -11   3   3     3671.13     2845.09    295.11 o 
 -10   3   3      916.44     1184.23    196.24 o 
  -9   3   3      570.12      433.98    177.59 o 
  -8   3   3    19858.46    20450.25    752.25 o 
  -7   3   3     1182.42     1197.71    130.15 o 
  -6   3   3     5706.43     6052.48    233.86 o 
  -5   3   3    23495.27    25652.56    731.94 o 
  -4   3   3     1548.21     1643.13    121.32 o 
  -3   3   3    29377.98    29251.44    797.90 o 
  -2   3   3    65807.17    64175.73   1686.18 o 
  -1   3   3    30077.92    33142.12    944.77 o 
   0   3   3    10656.26    10738.09    287.32 o 
   1   3   3    48531.49    49620.44   1309.74 o 
   2   3   3    35759.59    38925.80   1041.13 o 
   3   3   3    17367.41    16561.66    470.70 o 
   4   3   3     3837.15     3730.07    234.60 o 
   5   3   3      139.56      137.84     62.11 o 
   6   3   3     1138.77      819.94     90.53 o 
   7   3   3     4950.21     5186.99    254.18 o 
   8   3   3     7870.87     9003.36    420.59 o 
   9   3   3      509.88      204.21    152.90 o 
  10   3   3      382.75      309.07    181.82 o 
  11   3   3      672.21     1050.69    273.92 o 
  12   3   3     5686.71     5637.07    458.84 o 
  13   3   3     1326.35      567.55    310.20 o 
 -14   4   3       56.56     -112.41    347.95 o 
 -13   4   3     2194.64     2315.96    356.42 o 
 -12   4   3     3708.13     3721.28    361.19 o 
 -11   4   3     3662.19     3666.32    307.98 o 
 -10   4   3       84.10     -142.05    142.05 o 
  -9   4   3     3742.34     4062.66    295.36 o 
  -8   4   3     6084.73     6220.05    412.97 o 
  -7   4   3    14307.32    13790.66    481.23 o 
  -6   4   3      568.87      619.13     76.57 o 
  -5   4   3     6129.00     6312.69    232.30 o 
  -4   4   3    41430.74    41632.18   1205.19 o 
  -3   4   3    26907.76    28132.32    769.30 o 
  -2   4   3    78412.51    79262.09   2076.36 o 
  -1   4   3     4022.39     4491.30    150.85 o 
   0   4   3    18500.04    21456.16    624.15 o 
   1   4   3   126604.42   134229.94   4037.01 o 
   2   4   3   167078.98   175115.53   4549.72 o 
   3   4   3     1273.90     1419.34     89.01 o 
   4   4   3     4960.70     4767.29    210.08 o 
   5   4   3     1969.40     1987.07    121.49 o 
   6   4   3    12772.11    11328.78    366.81 o 
   7   4   3     6668.66     6164.97    286.19 o 
   8   4   3    13642.13    12327.88    629.51 o 
   9   4   3    14353.45    12254.07    532.11 o 
  10   4   3       18.05       43.51    187.12 o 
  11   4   3     1903.23     2565.25    348.64 o 
  12   4   3     5097.76     4993.95    445.04 o 
  13   4   3     7686.82     8582.10    698.21 o 
 -14   5   3     2433.71     2972.79    424.08 o 
 -13   5   3        0.48       10.93    298.62 o 
 -12   5   3      136.85       80.31    197.68 o 
 -11   5   3      142.76      192.37    169.64 o 
 -10   5   3    21956.21    22530.29    852.59 o 
  -9   5   3       60.29      -57.20    132.51 o 
  -8   5   3     3926.08     3593.46    283.92 o 
  -7   5   3       12.00       70.62     85.89 o 
  -6   5   3    21407.92    21560.98    671.68 o 
  -5   5   3      414.28      671.88     80.48 o 
  -4   5   3    10456.15    10016.32    319.41 o 
  -3   5   3    19414.29    20167.29    567.80 o 
  -2   5   3    11087.45    10919.98    320.48 o 
  -1   5   3    42407.70    41460.68   1101.32 o 
   0   5   3      168.62      100.19     45.97 o 
   1   5   3      669.96      726.22     76.43 o 
   2   5   3     1798.98     1777.75    103.61 o 
   3   5   3     2025.39     2073.23    108.17 o 
   4   5   3      913.67     1033.79    115.42 o 
   5   5   3     6458.94     5910.58    223.70 o 
   6   5   3       11.99       98.52     66.64 o 
   7   5   3    17971.26    17817.84    602.13 o 
   8   5   3      109.36     -151.66    151.66 o 
   9   5   3     1195.34     1172.92    185.19 o 
  10   5   3     3383.37     3466.53    369.66 o 
  11   5   3     2385.88     2125.52    330.54 o 
  12   5   3       54.32     -143.41    248.85 o 
  13   5   3      370.51      302.53    295.56 o 
 -14   6   3     6842.58     7052.86    591.63 o 
 -13   6   3      999.06      999.63    500.61 o 
 -12   6   3     1244.94     1723.44    290.20 o 
 -11   6   3     9154.65     9258.88    576.78 o 
 -10   6   3     8571.30     8159.27    442.05 o 
  -9   6   3    17308.46    17059.51    784.69 o 
  -8   6   3    29039.84    29590.43   1021.05 o 
  -7   6   3      874.40      994.28    149.94 o 
  -6   6   3     4438.64     4453.95    196.35 o 
  -5   6   3    39849.20    37786.86   1038.51 o 
  -4   6   3     3385.00     3527.24    177.78 o 
  -3   6   3     8237.61     8260.47    264.94 o 
  -2   6   3      656.35      730.41     66.59 o 
  -1   6   3      665.92      733.16     68.87 o 
   0   6   3    43205.89    46121.11   1432.96 o 
   1   6   3    14860.18    15850.10    526.07 o 
   2   6   3     3900.73     4169.29    171.45 o 
   3   6   3     1912.88     1813.49    101.08 o 
   4   6   3    23820.42    23705.97    722.44 o 
   5   6   3    17432.53    15761.50    511.38 o 
   6   6   3     3901.20     3650.87    177.53 o 
   7   6   3     8015.50     8589.36    359.01 o 
   8   6   3     7371.53     7422.88    386.12 o 
   9   6   3    14799.13    13703.38    645.73 o 
  10   6   3      598.40      541.41    204.79 o 
  11   6   3     8194.64     9191.85    699.68 o 
  12   6   3      860.28      620.35    279.66 o 
  13   6   3       49.83      397.54    302.43 o 
 -14   7   3     1704.74     1260.22    382.65 o 
 -13   7   3      443.80      763.48    278.48 o 
 -12   7   3      111.47     -244.96    244.96 o 
 -11   7   3      442.12      683.89    207.17 o 
 -10   7   3     5218.18     5720.49    467.09 o 
  -9   7   3     4208.92     4146.83    305.51 o 
  -8   7   3     1442.42     1513.34    186.22 o 
  -7   7   3      501.40      537.90    135.48 o 
  -6   7   3        3.89      -58.61     60.58 o 
  -5   7   3     7768.81     8597.65    296.68 o 
  -4   7   3    48968.97    51958.40   1401.49 o 
  -3   7   3    15677.71    15703.81    457.91 o 
  -2   7   3      285.15      264.08     57.12 o 
  -1   7   3     2243.14     2208.87    102.64 o 
   0   7   3     4478.83     4702.45    179.83 o 
   1   7   3     5750.77     5751.80    281.29 o 
   2   7   3    16332.76    16368.51    520.69 o 
   3   7   3     4254.55     4629.06    205.14 o 
   4   7   3      405.49      389.69     75.38 o 
   5   7   3     7183.44     6943.00    258.53 o 
   6   7   3     7754.88     7910.03    289.18 o 
   7   7   3      234.34      246.04    103.22 o 
   8   7   3      453.98      444.54    175.10 o 
   9   7   3     1312.81      964.70    198.21 o 
  10   7   3     2077.15     1751.18    258.78 o 
  11   7   3     1488.20     1270.15    348.82 o 
  12   7   3     1549.52     1382.71    321.47 o 
  13   7   3        0.76      523.84    303.32 o 
 -14   8   3      980.76     1662.83    564.66 o 
 -13   8   3     4580.98     4374.14    423.59 o 
 -12   8   3     5007.58     5924.53    540.56 o 
 -11   8   3      363.68      340.28    235.70 o 
 -10   8   3      922.70      846.20    195.39 o 
  -9   8   3     5195.20     5998.17    414.81 o 
  -8   8   3      228.25      148.04    122.95 o 
  -7   8   3    51955.89    50261.45   1487.87 o 
  -6   8   3     2060.85     2030.25    256.31 o 
  -5   8   3     2551.55     3091.10    172.87 o 
  -4   8   3    82122.52    85417.99   2263.37 o 
  -3   8   3     9968.32    10070.38    303.61 o 
  -2   8   3    12964.66    13096.70    385.52 o 
  -1   8   3     4793.19     5062.29    177.64 o 
   0   8   3     8812.61     9129.79    304.66 o 
   1   8   3     7253.43     6939.56    272.26 o 
   2   8   3    30390.11    29879.06    868.61 o 
   3   8   3      147.41      216.46     78.31 o 
   4   8   3    14686.52    14556.25    503.49 o 
   5   8   3       45.23      -40.39     60.35 o 
   6   8   3     3863.89     3905.87    224.05 o 
   7   8   3    34942.98    31690.76    974.94 o 
   8   8   3     7138.57     7357.55    425.90 o 
   9   8   3     3206.62     3272.54    298.17 o 
  10   8   3     1549.97     1645.59    250.91 o 
  11   8   3     1809.66     1482.63    271.71 o 
  12   8   3     9806.86     9710.03    604.46 o 
  13   8   3     4886.55     5385.48    480.92 o 
 -13   9   3     2235.42     1018.66    322.92 o 
 -12   9   3     2187.49     2208.60    320.57 o 
 -11   9   3     9051.34     8687.24    542.20 o 
 -10   9   3     1925.43     1496.58    395.03 o 
  -9   9   3      260.06        2.91    160.67 o 
  -8   9   3    15364.99    15224.29    933.64 o 
  -7   9   3     1057.22      779.37    125.75 o 
  -6   9   3     5317.35     5364.03    226.78 o 
  -5   9   3     4799.57     4558.81    208.01 o 
  -4   9   3     6560.15     7383.07    321.13 o 
  -3   9   3    20151.21    18412.15    531.98 o 
  -2   9   3    16733.00    15602.91    453.70 o 
  -1   9   3     5008.90     5286.16    188.05 o 
   0   9   3      680.21      699.01     75.07 o 
   1   9   3      777.65      840.88     94.39 o 
   2   9   3    28887.25    27193.82    807.24 o 
   3   9   3    24766.58    23004.90    697.59 o 
   4   9   3      359.69      283.73     73.34 o 
   5   9   3     5409.63     5825.78    230.90 o 
   6   9   3     8540.69     8285.92    306.40 o 
   7   9   3      405.50      361.62    123.47 o 
   8   9   3    27881.36    27137.54   1055.31 o 
   9   9   3     5257.18     5277.25    375.88 o 
  10   9   3     1303.39     1219.90    289.56 o 
  11   9   3     6198.71     7591.31    677.94 o 
  12   9   3     3383.43     3945.32    419.49 o 
  13   9   3      141.03       66.35    233.90 o 
 -13  10   3     1176.98     1153.75    326.96 o 
 -12  10   3     5222.26     6340.59    501.38 o 
 -11  10   3     4821.32     5639.11    452.28 o 
 -10  10   3     1909.53     2475.51    290.28 o 
  -9  10   3     5647.35     6255.73    375.03 o 
  -8  10   3       61.91      179.99    118.79 o 
  -7  10   3      984.86      665.57    120.76 o 
  -6  10   3    36368.11    36834.34   1038.59 o 
  -5  10   3    42388.80    44445.98   1226.55 o 
  -4  10   3      158.18      188.27     70.78 o 
  -3  10   3     5825.03     6946.30    261.10 o 
  -2  10   3       46.05        8.48     91.79 o 
  -1  10   3      771.83      657.25     68.78 o 
   0  10   3    33491.38    31581.79   1093.71 o 
   1  10   3      820.98     1051.58    110.85 o 
   2  10   3     2688.88     2715.01    140.30 o 
   3  10   3     2774.35     2745.17    181.85 o 
   4  10   3     5350.01     5839.89    246.18 o 
   5  10   3    28627.04    28727.27    817.41 o 
   6  10   3    33653.39    32286.74    991.49 o 
   7  10   3     1615.80     1749.23    184.83 o 
   8  10   3      360.52      418.02    166.81 o 
   9  10   3     8372.80     8825.65    503.41 o 
  10  10   3     2161.62     2109.42    305.96 o 
  11  10   3     6848.77     7429.71    585.98 o 
  12  10   3      500.72      852.62    248.95 o 
  13  10   3      252.70      411.24    388.15 o 
 -13  11   3      641.86      263.83    296.99 o 
 -12  11   3      410.02       44.88    256.83 o 
 -11  11   3      309.98     -151.20    239.40 o 
 -10  11   3     8408.84     8945.47    593.92 o 
  -9  11   3     6781.68     6956.74    701.49 o 
  -8  11   3     7773.29     7483.99    354.30 o 
  -7  11   3     8737.11     8997.36    414.47 o 
  -6  11   3     5474.39     4947.70    227.00 o 
  -5  11   3    21731.91    22736.42    667.89 o 
  -4  11   3    17669.67    16282.32    492.29 o 
  -3  11   3    15507.44    15428.27    471.16 o 
  -2  11   3     1739.47     1807.66    135.20 o 
  -1  11   3    61556.70    62844.10   1679.80 o 
   0  11   3     2314.55     2183.17    141.26 o 
   1  11   3    27182.61    24825.49    750.15 o 
   2  11   3     8137.11     8105.91    313.58 o 
   3  11   3        0.81        6.10     99.20 o 
   4  11   3    67133.06    71066.01   2041.48 o 
   5  11   3    10880.46    10460.25    345.79 o 
   6  11   3     9054.27     9070.61    392.94 o 
   7  11   3     5591.00     5650.72    315.23 o 
   8  11   3      253.84      250.29    138.19 o 
   9  11   3     6457.73     6717.32    439.21 o 
  10  11   3    20923.00    21875.42   1042.98 o 
  11  11   3      615.86     1033.45    235.63 o 
  12  11   3      900.60     1201.17    272.70 o 
  13  11   3        1.53     -175.94    307.41 o 
 -13  12   3     4153.51     3395.70    436.58 o 
 -12  12   3     1557.20     1503.93    556.49 o 
 -11  12   3     5800.95     5549.17    541.84 o 
 -10  12   3     1896.48     1766.23    410.66 o 
  -9  12   3     6994.85     6488.71    412.83 o 
  -8  12   3    12237.60    12276.23    481.03 o 
  -7  12   3     8707.13     8231.80    362.34 o 
  -6  12   3     3122.47     3597.57    240.44 o 
  -5  12   3    22563.54    23082.82    681.14 o 
  -4  12   3    18251.14    19252.61    572.90 o 
  -3  12   3     3975.17     4038.09    180.95 o 
  -2  12   3     1645.21     1766.25    169.69 o 
  -1  12   3    27788.31    28010.27    780.38 o 
   0  12   3      885.80      791.17     88.65 o 
   1  12   3     3967.25     3632.21    190.51 o 
   2  12   3    12927.82    11964.18    536.80 o 
   3  12   3       68.16       69.46     62.99 o 
   4  12   3      681.90     1138.08    124.71 o 
   5  12   3     6782.88     6954.36    295.15 o 
   6  12   3    20359.69    19215.93    697.06 o 
   7  12   3     7636.13     7475.27    388.41 o 
   8  12   3    17850.82    16411.64    652.65 o 
   9  12   3     5379.95     5582.89    470.61 o 
  10  12   3     2266.12     1470.96    288.64 o 
  11  12   3     3260.45     2933.45    338.84 o 
  12  12   3     6284.13     5408.24    569.57 o 
  13  12   3     2813.85     3581.21    785.67 o 
 -13  13   3     3592.62     3507.58    422.60 o 
 -12  13   3     2813.54     3034.34    380.50 o 
 -11  13   3        5.72       98.96    235.70 o 
 -10  13   3        2.24      -50.71    170.54 o 
  -9  13   3     1812.12     1386.14    293.96 o 
  -8  13   3    11697.97    12569.02    491.46 o 
  -7  13   3        3.66       10.52     98.84 o 
  -6  13   3     5571.10     5519.96    263.28 o 
  -5  13   3     6470.77     7179.67    277.34 o 
  -4  13   3     2096.21     1859.00    133.09 o 
  -3  13   3    24733.62    22197.92    644.35 o 
  -2  13   3    37031.67    37280.78   1026.97 o 
  -1  13   3     1624.70     1675.41    115.89 o 
   0  13   3    12457.49    12453.98    420.02 o 
   1  13   3     2479.70     2549.48    188.77 o 
   2  13   3    16469.62    16332.29    527.02 o 
   3  13   3    37695.55    36048.99   1071.73 o 
   4  13   3     2658.29     3023.73    177.42 o 
   5  13   3      226.19      231.65    113.90 o 
   6  13   3     6533.53     6154.44    323.32 o 
   7  13   3     8229.41     7890.82    396.15 o 
   8  13   3    22225.97    22314.47    821.32 o 
   9  13   3    11731.99    11236.38    588.75 o 
  10  13   3      236.62      581.25    194.61 o 
  11  13   3     4426.21     5231.81    503.97 o 
  12  13   3     2777.67     3247.55    742.87 o 
  13  13   3     1117.12     1793.87    425.11 o 
 -13  14   3     5285.15     5044.70    525.74 o 
 -12  14   3     7692.96     8102.68    566.96 o 
 -11  14   3     3042.08     2905.98    336.58 o 
 -10  14   3      182.72       89.50    184.39 o 
  -9  14   3       11.40       33.66    164.56 o 
  -8  14   3      186.24      160.20    127.20 o 
  -7  14   3    11056.22    10945.60    438.35 o 
  -6  14   3    12439.80    13888.90    458.25 o 
  -5  14   3     4425.97     4665.53    226.05 o 
  -4  14   3       44.31       49.53     72.53 o 
  -3  14   3     8384.99     8367.34    298.73 o 
  -2  14   3     5694.78     5785.91    229.56 o 
  -1  14   3    22441.94    21949.61    633.90 o 
   0  14   3    19352.73    20323.87    637.38 o 
   1  14   3    17455.26    17551.47    563.59 o 
   2  14   3     6656.69     6511.88    259.03 o 
   3  14   3       34.77       69.87     77.72 o 
   4  14   3      169.15       91.94     76.68 o 
   5  14   3      504.41      669.54    120.34 o 
   6  14   3     6571.43     6958.31    356.56 o 
   7  14   3    13927.39    14364.70    534.12 o 
   8  14   3     2424.76     2577.09    235.99 o 
   9  14   3      221.99     -151.26    223.49 o 
  10  14   3       51.73     -254.15    254.15 o 
  11  14   3      951.99      466.99    322.32 o 
  12  14   3     1375.30     1110.47    360.17 o 
 -13  15   3     2111.71     1872.20    342.52 o 
 -12  15   3       27.33      127.88    236.97 o 
 -11  15   3      768.58      203.26    197.56 o 
 -10  15   3     8304.12     9376.17    747.49 o 
  -9  15   3     8163.12     8893.36    514.68 o 
  -8  15   3      822.87      565.55    142.59 o 
  -7  15   3      114.28      -51.34     95.80 o 
  -6  15   3      568.30      523.84    113.41 o 
  -5  15   3     6022.19     5453.12    244.31 o 
  -4  15   3     4520.94     4269.52    202.26 o 
  -3  15   3     1912.29     2059.47    157.66 o 
  -2  15   3      443.66      316.84     81.26 o 
  -1  15   3    35777.93    34464.11    959.17 o 
   0  15   3     1468.39     1745.92    130.05 o 
   1  15   3    50133.36    50877.02   1493.34 o 
   2  15   3       36.47      276.57    108.93 o 
   3  15   3     8252.41     8798.09    339.69 o 
   4  15   3    21109.22    20150.21    725.42 o 
   5  15   3     3099.29     2878.29    188.67 o 
   6  15   3     6362.84     5976.48    334.02 o 
   7  15   3     1363.29     1494.13    238.35 o 
   8  15   3       22.59     -146.22    146.22 o 
   9  15   3     2447.79     2218.27    334.44 o 
  10  15   3     3115.76     3071.93    424.12 o 
  11  15   3      233.88      191.73    289.60 o 
  12  15   3      114.72     -227.61    332.51 o 
 -13  16   3      444.50      848.66    606.23 o 
 -12  16   3     1632.90      865.11    290.13 o 
 -11  16   3     8186.04     7375.21    515.91 o 
 -10  16   3        5.99      -61.99    188.34 o 
  -9  16   3     5907.12     4923.56    379.65 o 
  -8  16   3       77.53      -10.95    117.78 o 
  -7  16   3     1846.54     1725.23    238.55 o 
  -6  16   3    12216.80    13035.80    533.20 o 
  -5  16   3    13335.82    12011.52    418.63 o 
  -4  16   3     8072.59     7983.62    298.04 o 
  -3  16   3     4637.52     4482.29    206.63 o 
  -2  16   3     1637.17     1694.89    127.16 o 
  -1  16   3       13.10      -21.27     55.86 o 
   0  16   3    51554.65    50884.25   1483.06 o 
   1  16   3    15224.32    13745.99    465.17 o 
   2  16   3      834.55      981.76     89.92 o 
   3  16   3     2913.78     2977.19    213.58 o 
   4  16   3      288.87      281.90    135.87 o 
   5  16   3     2032.82     1864.53    192.64 o 
   6  16   3    21645.18    22328.77   1113.28 o 
   7  16   3     1078.80     1018.30    199.11 o 
   8  16   3      458.05      587.31    201.90 o 
   9  16   3     7312.93     7909.52    595.80 o 
  10  16   3      339.10      516.53    294.30 o 
  11  16   3     2991.76     3287.79    529.25 o 
  12  16   3     1000.95      874.40    368.39 o 
 -12  17   3     2800.94     3111.10    388.55 o 
 -11  17   3      873.59      634.24    233.55 o 
 -10  17   3      641.49      757.09    208.13 o 
  -9  17   3       96.97       17.79    147.25 o 
  -8  17   3     8727.66     8366.29    443.51 o 
  -7  17   3     1861.59     1933.17    257.21 o 
  -6  17   3      300.96      -53.19    117.89 o 
  -5  17   3      646.61      771.22    139.51 o 
  -4  17   3     1833.91     2030.79    159.59 o 
  -3  17   3     5959.98     5359.01    324.93 o 
  -2  17   3    25997.37    25999.75    799.91 o 
  -1  17   3      439.77      383.88     86.74 o 
   0  17   3    10311.83    11418.18    377.18 o 
   1  17   3      125.90       74.75     83.01 o 
   2  17   3      939.92     1005.07    140.59 o 
   3  17   3    14062.17    12866.77    514.41 o 
   4  17   3     3100.76     2895.81    249.61 o 
   5  17   3    11315.45    10613.76    470.43 o 
   6  17   3      363.51       96.82    154.58 o 
   7  17   3      719.23      975.49    209.54 o 
   8  17   3     1388.50     1970.14    351.50 o 
   9  17   3       56.17     -241.01    241.01 o 
  10  17   3      875.00     1045.24    317.28 o 
  11  17   3     2207.09     2395.46    413.98 o 
  12  17   3     1619.97     2065.08    445.36 o 
 -12  18   3     2247.78     2720.87    424.41 o 
 -11  18   3      386.47      601.44    218.44 o 
 -10  18   3      657.44      914.96    258.39 o 
  -9  18   3     4197.63     4479.52    361.52 o 
  -8  18   3     3460.28     4098.06    376.51 o 
  -7  18   3    13334.69    12081.25    524.23 o 
  -6  18   3      446.48      311.04    138.24 o 
  -5  18   3        5.77      131.84     83.90 o 
  -4  18   3    13902.36    13413.77    417.65 o 
  -3  18   3     4446.25     4502.89    224.18 o 
  -2  18   3    17348.70    17232.34    497.77 o 
  -1  18   3    32491.63    34378.84   1028.77 o 
   0  18   3    18351.32    19746.67    651.03 o 
   1  18   3     3093.99     2793.80    177.55 o 
   2  18   3    20852.86    21954.51    780.95 o 
   3  18   3     1707.00     1276.28    190.13 o 
   4  18   3     6248.59     6297.44    336.62 o 
   5  18   3        0.14      -89.23    150.60 o 
   6  18   3      765.80     1022.65    221.61 o 
   7  18   3     3154.60     2972.50    381.49 o 
   8  18   3     8485.80     8878.83    525.08 o 
   9  18   3      965.40      923.66    335.62 o 
  10  18   3      130.04      -52.06    275.38 o 
  11  18   3       40.24     -220.48    297.54 o 
  12  18   3     2162.58     1524.69    396.38 o 
 -12  19   3     1660.88     1184.74    492.81 o 
 -11  19   3     2241.96     2507.37    458.31 o 
 -10  19   3     2986.41     2736.58    345.93 o 
  -9  19   3     3521.06     3745.97    350.24 o 
  -8  19   3     1155.20     1035.04    181.01 o 
  -7  19   3       37.13      -38.53    119.09 o 
  -6  19   3       37.22       -9.61    135.57 o 
  -5  19   3     4122.85     3905.33    294.88 o 
  -4  19   3     6987.69     6984.62    284.44 o 
  -3  19   3     1730.64     2043.96    152.53 o 
  -2  19   3     2133.69     1976.37    146.35 o 
  -1  19   3     4666.00     4628.28    246.68 o 
   0  19   3     4530.49     4421.54    233.40 o 
   1  19   3     1432.73     1499.81    153.59 o 
   2  19   3     4512.91     4732.78    291.30 o 
   3  19   3     4094.66     3814.73    259.80 o 
   4  19   3     7750.82     7981.21    393.89 o 
   5  19   3     6125.04     6508.25    342.83 o 
   6  19   3       28.13      -52.95    169.15 o 
   7  19   3       76.31      -46.49    185.03 o 
   8  19   3     2512.34     1979.59    276.79 o 
   9  19   3      412.63      644.89    307.04 o 
  10  19   3     3060.77     2616.89    398.33 o 
  11  19   3        0.62      965.38    356.37 o 
  12  19   3       51.32      172.40    351.53 o 
 -12  20   3      203.75      361.73    324.36 o 
 -11  20   3     2496.25     3217.93    439.76 o 
 -10  20   3     1682.27     1892.62    364.47 o 
  -9  20   3     5370.84     4813.51    476.72 o 
  -8  20   3      362.01      609.17    166.44 o 
  -7  20   3     5187.24     5627.02    442.07 o 
  -6  20   3     1527.52     1649.72    250.76 o 
  -5  20   3     5131.93     4806.27    278.87 o 
  -4  20   3       13.18       25.05     82.56 o 
  -3  20   3     1764.51     1470.12    124.68 o 
  -2  20   3      144.95       36.47    104.79 o 
  -1  20   3      112.51      -13.91     86.22 o 
   0  20   3    25510.45    24172.57    773.77 o 
   1  20   3     2048.82     2316.05    205.91 o 
   2  20   3      583.72      240.80    135.25 o 
   3  20   3     9547.38     9511.57    439.56 o 
   4  20   3       38.68     -120.56    167.35 o 
   5  20   3    26818.63    27416.45    979.29 o 
   6  20   3       26.64     -173.92    173.92 o 
   7  20   3      947.64      979.03    235.97 o 
   8  20   3      699.50      667.80    229.22 o 
   9  20   3     4517.47     4577.94    494.05 o 
  10  20   3     1617.79     1489.41    408.91 o 
  11  20   3     8304.53     7616.83    674.23 o 
 -11  21   3      204.33      536.57    322.71 o 
 -10  21   3      683.03      389.51    307.18 o 
  -9  21   3      390.62      396.28    265.28 o 
  -8  21   3      744.07      917.94    221.46 o 
  -7  21   3      573.74      119.06    138.82 o 
  -6  21   3        0.76     -105.66    128.46 o 
  -5  21   3     1886.27     1968.25    182.59 o 
  -4  21   3      430.64      384.96    118.00 o 
  -3  21   3    16185.12    16567.43    571.47 o 
  -2  21   3      662.01     1085.23    131.19 o 
  -1  21   3    10887.95    10525.92    410.53 o 
   0  21   3     2735.49     2809.32    193.54 o 
   1  21   3    14488.01    14699.57    580.48 o 
   2  21   3      439.63      437.93    147.37 o 
   3  21   3     5214.65     4627.17    317.02 o 
   4  21   3     1274.62     1372.97    196.68 o 
   5  21   3      939.77     1023.73    189.86 o 
   6  21   3     1463.99     1533.08    409.60 o 
   7  21   3        0.44      104.96    182.44 o 
   8  21   3       77.86       76.16    199.97 o 
   9  21   3     1221.52     1239.69    363.65 o 
  10  21   3     1789.95     1380.88    495.57 o 
  11  21   3        9.20     -269.45    315.81 o 
 -11  22   3        1.58     -201.64    286.07 o 
 -10  22   3       29.25      -90.57    408.04 o 
  -9  22   3     2067.74     1815.32    339.56 o 
  -8  22   3      552.82      308.32    196.60 o 
  -7  22   3     1110.54     1098.64    227.94 o 
  -6  22   3     1759.67     1643.45    240.56 o 
  -5  22   3       14.97       87.05    110.03 o 
  -4  22   3     1937.56     1859.76    235.10 o 
  -3  22   3     2049.84     2070.62    183.35 o 
  -2  22   3      531.74      381.47    116.43 o 
  -1  22   3      196.00      155.57     89.36 o 
   0  22   3    12137.88    12523.29    483.65 o 
   1  22   3      117.65       91.75    116.63 o 
   2  22   3      656.98      844.71    176.78 o 
   3  22   3      139.13      -83.16    136.86 o 
   4  22   3       11.61      -66.68    144.40 o 
   5  22   3      555.88      549.29    177.53 o 
   6  22   3     6548.74     5867.39    588.13 o 
   7  22   3     5277.13     5779.08    452.39 o 
   8  22   3        9.12     -186.33    199.46 o 
   9  22   3     5051.89     4739.60    501.40 o 
  10  22   3      509.53       68.99    338.50 o 
  11  22   3     2117.24     1613.11    450.27 o 
 -11  23   3     1115.53     1264.00    394.61 o 
 -10  23   3      190.64      734.82    501.52 o 
  -9  23   3      455.07      676.48    309.73 o 
  -8  23   3     3804.94     3890.45    366.92 o 
  -7  23   3        2.45      151.62    194.23 o 
  -6  23   3     3503.56     3518.22    428.53 o 
  -5  23   3      297.02      136.63    152.80 o 
  -4  23   3      474.67       35.65    187.24 o 
  -3  23   3     4606.05     4710.64    302.79 o 
  -2  23   3     5738.50     5781.23    302.93 o 
  -1  23   3      501.92      393.35    114.83 o 
   0  23   3      896.46      984.50    177.43 o 
   1  23   3      668.88      475.21    160.69 o 
   2  23   3     3806.02     3539.34    270.89 o 
   3  23   3     1074.81      672.60    257.43 o 
   4  23   3        0.41      -33.89    147.34 o 
   5  23   3     8407.11     7931.30    438.81 o 
   6  23   3      278.01      566.26    239.54 o 
   7  23   3     1896.14     1769.56    295.59 o 
   8  23   3     1017.91      983.24    263.16 o 
   9  23   3      910.02      905.82    348.09 o 
  10  23   3      266.51      -38.25    599.54 o 
  11  23   3     1281.00     1378.23    397.83 o 
 -11  24   3      902.17     1245.46    364.70 o 
 -10  24   3     1883.52     1737.27    391.62 o 
  -9  24   3      998.69     1015.10    358.87 o 
  -8  24   3      679.85      359.46    257.20 o 
  -7  24   3     1239.58     1746.99    360.80 o 
  -6  24   3        5.33     -161.19    235.27 o 
  -5  24   3     2286.93     2226.17    266.87 o 
  -4  24   3     5952.12     5162.27    425.55 o 
  -3  24   3     4695.57     5033.92    535.50 o 
  -2  24   3     7392.11     7384.02    343.19 o 
  -1  24   3        4.92     -108.78    108.78 o 
   0  24   3     1753.69     1706.44    199.17 o 
   1  24   3     3508.97     3804.17    388.45 o 
   2  24   3     4712.81     4001.99    296.00 o 
   3  24   3     5604.81     5519.09    352.06 o 
   4  24   3     1405.31     1622.12    225.49 o 
   5  24   3     8810.70     8237.71    449.22 o 
   6  24   3       65.19       80.41    245.78 o 
   7  24   3      195.10      113.33    257.80 o 
   8  24   3      428.01      407.72    244.80 o 
   9  24   3     3202.83     3648.71    455.57 o 
  10  24   3        1.19        7.78    333.11 o 
 -10  25   3     4988.34     4986.13    649.28 o 
  -9  25   3      260.00      -55.84    259.55 o 
  -8  25   3     4587.88     5297.82    509.65 o 
  -7  25   3     3770.84     3780.20    600.92 o 
  -6  25   3     6800.59     6709.61    534.82 o 
  -5  25   3     3228.70     3395.59    318.64 o 
  -4  25   3      646.05      594.06    387.11 o 
  -3  25   3      697.66      803.61    205.63 o 
  -2  25   3      957.72      752.42    190.19 o 
  -1  25   3     2044.07     1862.28    307.86 o 
   0  25   3     4458.47     4703.23    341.45 o 
   1  25   3     5576.53     6462.90    396.19 o 
   2  25   3      272.29      481.64    168.96 o 
   3  25   3     2624.21     2570.18    259.45 o 
   4  25   3     1599.54     1903.74    246.57 o 
   5  25   3     1593.25     1393.89    222.00 o 
   6  25   3     1097.40      956.40    293.49 o 
   7  25   3     3502.78     3044.20    381.67 o 
   8  25   3     1479.19     1459.63    307.58 o 
   9  25   3      455.61      125.96    354.27 o 
  10  25   3     1818.20     1422.81    544.59 o 
 -10  26   3      424.81      651.81    434.46 o 
  -9  26   3     1733.13     1425.40    598.93 o 
  -8  26   3     1199.61     1048.55    316.08 o 
  -7  26   3       88.76      -35.59    328.33 o 
  -6  26   3      946.57      553.11    314.52 o 
  -5  26   3     3014.16     3099.01    311.86 o 
  -4  26   3      141.41      308.16    197.34 o 
  -3  26   3     1617.94     1504.55    238.42 o 
  -2  26   3     7702.73     7630.37    537.64 o 
  -1  26   3     1431.20     1636.16    241.99 o 
   0  26   3     1844.12     2111.23    262.43 o 
   1  26   3     5846.79     6180.36    370.22 o 
   2  26   3       16.58      213.91    158.99 o 
   3  26   3     1528.73     1715.02    240.18 o 
   4  26   3        5.13      -77.61    177.92 o 
   5  26   3        6.00     -114.84    174.01 o 
   6  26   3     2797.44     2315.10    430.28 o 
   7  26   3      252.06      155.70    262.86 o 
   8  26   3      296.15     -127.39    298.05 o 
   9  26   3     1046.89      837.38    383.88 o 
  10  26   3        0.70     -183.77    345.17 o 
 -10  27   3     1150.91     1324.80    530.34 o 
  -9  27   3        3.53      -74.50    267.69 o 
  -8  27   3     1750.57     1844.14    389.33 o 
  -7  27   3       12.31      -24.89    407.06 o 
  -6  27   3     4928.74     5349.05    517.67 o 
  -5  27   3     2775.86     2909.65    391.48 o 
  -4  27   3      617.48      678.26    197.09 o 
  -3  27   3     4257.32     3931.64    361.09 o 
  -2  27   3      332.30      430.75    269.61 o 
  -1  27   3     3196.59     3999.95    421.96 o 
   0  27   3      279.50      111.65    200.32 o 
   1  27   3    10164.08     9427.82    532.76 o 
   2  27   3     2825.83     2791.73    421.20 o 
   3  27   3     1273.66     1755.24    235.64 o 
   4  27   3     3235.74     3400.50    319.28 o 
   5  27   3    10309.25    11385.40    591.99 o 
   6  27   3     4512.38     4803.13    485.54 o 
   7  27   3     1234.96     1039.70    438.51 o 
   8  27   3     1915.09     2001.27    337.91 o 
   9  27   3      221.33      518.30    340.64 o 
  -9  28   3       98.07      -22.58    292.12 o 
  -8  28   3      327.06      122.12    325.33 o 
  -7  28   3      999.13     1306.35    376.53 o 
  -6  28   3     2256.71     2151.49    348.86 o 
  -5  28   3      895.96      998.90    218.90 o 
  -4  28   3       22.96      205.74    178.13 o 
  -3  28   3       97.04      269.53    254.54 o 
  -2  28   3     5730.28     4784.00    473.35 o 
  -1  28   3     3923.89     4049.16    601.23 o 
   0  28   3     5769.30     6623.95    448.54 o 
   1  28   3     3059.51     3603.00    503.49 o 
   2  28   3      486.72      659.71    221.22 o 
   3  28   3      475.55      367.60    204.24 o 
   4  28   3      269.22      419.55    258.33 o 
   5  28   3      312.73      586.78    252.54 o 
   6  28   3     1805.55     2060.30    449.71 o 
   7  28   3     4000.97     3726.79    442.35 o 
   8  28   3     2351.35     2820.19    424.29 o 
   9  28   3       24.12     -428.17    428.17 o 
  -9  29   3        0.44     -150.57    289.11 o 
  -8  29   3     6661.01     6852.35    641.43 o 
  -7  29   3      270.33      173.64    311.37 o 
  -6  29   3     5074.92     4848.85    444.24 o 
  -5  29   3      132.81     -102.19    178.18 o 
  -4  29   3     1261.58      827.40    205.57 o 
  -3  29   3     7716.92     8273.95    609.77 o 
  -2  29   3      539.81      818.91    289.01 o 
  -1  29   3     6761.73     6386.46    550.02 o 
   0  29   3     4165.04     4621.49    465.60 o 
   1  29   3     2977.90     3136.67    424.40 o 
   2  29   3     1447.56     1585.10    274.61 o 
   3  29   3     4784.84     4767.13    427.16 o 
   4  29   3      246.66      186.42    308.09 o 
   5  29   3        0.96     -117.18    273.98 o 
   6  29   3    11826.10    13340.81    873.38 o 
   7  29   3      105.46      135.81    369.00 o 
   8  29   3     4473.12     4608.03    494.07 o 
  -8  30   3      490.05      128.68    372.93 o 
  -7  30   3     2096.95     1630.52    543.33 o 
  -6  30   3      444.63      736.41    245.86 o 
  -5  30   3      608.87      820.21    282.95 o 
  -4  30   3      563.23     -226.11    226.11 o 
  -3  30   3      288.63       57.56    280.00 o 
  -2  30   3     1214.53     1522.11    444.88 o 
  -1  30   3     4044.06     3888.91    454.35 o 
   0  30   3        8.44       24.98    277.60 o 
   1  30   3      352.17      177.70    198.13 o 
   2  30   3     5784.48     5293.55    595.62 o 
   3  30   3       40.77       91.82    247.40 o 
   4  30   3       32.15      548.78    255.33 o 
   5  30   3     1316.17     1152.70    379.12 o 
   6  30   3     1745.69     1465.58    451.54 o 
   7  30   3     1463.56     1019.26    443.25 o 
   8  30   3     3110.40     2759.65    803.70 o 
  -8  31   3      155.83      490.31    401.96 o 
  -7  31   3       19.66       74.26    324.91 o 
  -6  31   3      294.92      -42.39    292.94 o 
  -5  31   3     1912.40     1668.26    439.88 o 
  -4  31   3     5803.70     6286.18    554.27 o 
  -3  31   3     1323.34     1737.46    412.72 o 
  -2  31   3     1683.91     2310.83    392.43 o 
  -1  31   3     2053.66     2039.03    389.57 o 
   0  31   3       78.96      -91.47    300.19 o 
   1  31   3     5354.30     4819.89    524.80 o 
   2  31   3      406.00      -30.32    271.34 o 
   3  31   3       64.40      147.72    210.16 o 
   4  31   3     5977.06     5507.13    475.12 o 
   5  31   3    13456.28    11355.44    818.00 o 
   6  31   3      909.36      976.10    422.89 o 
   7  31   3      254.69     -254.41    376.96 o 
  -7  32   3       50.76     -299.69    299.69 o 
  -6  32   3     3129.49     4005.51    439.08 o 
  -5  32   3     9029.93    10008.36    870.85 o 
  -4  32   3       10.55     -234.47    234.47 o 
  -3  32   3     2365.33     2942.72    424.97 o 
  -2  32   3      183.83      413.19    313.71 o 
  -1  32   3     3764.45     3756.70    465.60 o 
   0  32   3    13855.26    13978.51    856.29 o 
   1  32   3      271.97      190.62    304.18 o 
   2  32   3      248.90     -139.72    304.40 o 
   3  32   3     6698.58     6353.19    588.95 o 
   4  32   3      495.41      373.50    252.71 o 
   5  32   3     3154.41     3637.02    501.33 o 
   6  32   3     4731.18     5606.42    710.78 o 
   7  32   3     1082.35      852.06    452.93 o 
  -7  33   3     2270.97     2638.95    445.49 o 
  -6  33   3     1623.90     2170.72    462.20 o 
  -5  33   3      469.45      225.74    401.61 o 
  -4  33   3        4.13     -334.98    342.52 o 
  -3  33   3     8507.51     8868.39    689.80 o 
  -2  33   3    10032.98     9624.13    707.65 o 
  -1  33   3      147.75     -276.44    276.44 o 
   0  33   3      180.66      790.15    339.12 o 
   1  33   3       53.48      233.96    339.59 o 
   2  33   3     2515.34     2655.74    438.36 o 
   3  33   3     4864.08     4554.59    454.79 o 
   4  33   3     3279.12     2876.80    376.31 o 
   5  33   3       51.97      -36.84    528.50 o 
   6  33   3     2777.63     2860.49    506.95 o 
  -6  34   3      630.90     1191.44    416.01 o 
  -5  34   3        4.08     -447.62    447.62 o 
  -4  34   3     2385.14     2552.94    418.56 o 
  -3  34   3     1468.54     2059.34    407.93 o 
  -2  34   3     8982.42     9070.98    724.23 o 
  -1  34   3     3585.12     3987.32    502.69 o 
   0  34   3        1.09     -192.69    327.52 o 
   1  34   3     1325.23     1076.90    383.62 o 
   2  34   3    14070.07    16067.18    985.31 o 
   3  34   3     1189.21     1719.17    404.56 o 
   4  34   3     1604.10     1507.83    301.60 o 
   5  34   3      116.53      167.88    392.17 o 
   6  34   3        6.22       95.38    411.35 o 
  -5  35   3     2625.17     3141.99    641.96 o 
  -4  35   3     3425.84     3638.39    483.37 o 
  -3  35   3     2237.90     2499.74    460.51 o 
  -2  35   3     2431.41     2886.38    549.13 o 
  -1  35   3     2048.89     2511.72    464.12 o 
   0  35   3      655.96     1439.74    477.74 o 
   1  35   3     1757.03     1730.75    411.61 o 
   2  35   3     1408.18     2221.74    529.41 o 
   3  35   3     2913.57     3391.84    520.35 o 
   4  35   3     1560.34     1023.31    402.94 o 
   5  35   3     7337.17     6933.95    669.18 o 
  -4  36   3     1303.39     1273.91    395.23 o 
  -3  36   3      751.68     1374.94    395.82 o 
  -2  36   3      785.70      762.79    382.16 o 
  -1  36   3     2613.45     2579.21    510.66 o 
   0  36   3    16978.83    17582.09   1061.50 o 
   1  36   3     1152.14     1863.81    459.89 o 
   2  36   3      175.55     -336.35    395.52 o 
   3  36   3     3698.68     4024.29    544.05 o 
   4  36   3      355.70       88.91    498.72 o 
  -3  37   3     3269.79     3631.02    571.42 o 
  -2  37   3     1271.89     1784.25    454.02 o 
  -1  37   3     2678.32     2628.55    515.60 o 
   0  37   3      233.84      350.43    366.83 o 
   1  37   3      267.12      539.95    453.23 o 
   2  37   3      703.98      745.24    473.83 o 
   3  37   3      533.29      366.88    616.67 o 
   0  38   3       13.29     -181.00    510.57 o 
 -14   0   4     7747.13     6762.11    749.47 o 
 -13   0   4      385.71     -245.93    335.59 o 
 -12   0   4     4900.61     4160.29    669.24 o 
 -11   0   4     8371.23     8083.82    664.73 o 
 -10   0   4       40.87       30.47    243.11 o 
  -9   0   4     5343.01     5592.67    530.17 o 
  -8   0   4     1367.52     1452.36    443.03 o 
  -7   0   4      762.83      668.33    194.75 o 
  -6   0   4     9070.97     8237.92    481.87 o 
  -5   0   4    97312.70   103850.09   3874.45 o 
  -4   0   4      201.77      219.49    115.58 o 
  -3   0   4     1198.33     1489.27    138.30 o 
  -2   0   4   122198.13   130714.81   5570.10 o 
  -1   0   4     7944.38     9067.61    451.16 o 
   0   0   4    18688.04    15520.62    877.85 o 
   1   0   4   190013.14   184757.94   6783.24 o 
   2   0   4       78.71       87.97     89.65 o 
   3   0   4    27587.59    27717.96   1297.57 o 
   4   0   4    55701.16    55432.72   2419.16 o 
   5   0   4    37658.09    36239.15   1420.42 o 
   6   0   4    48657.48    45044.32   2667.55 o 
   7   0   4     1582.34     1891.71    258.56 o 
   8   0   4     9056.57     8132.08    577.17 o 
   9   0   4    16902.54    18130.70   1010.74 o 
  10   0   4     3390.74     3047.85    761.20 o 
  11   0   4     3559.02     4337.51    504.57 o 
  12   0   4      229.64       84.04    443.22 o 
  13   0   4      584.89      757.18   1406.21 o 
 -14   1   4       12.41     -241.47    241.47 o 
 -13   1   4        3.79      412.26    253.40 o 
 -12   1   4      763.39      863.00    260.43 o 
 -11   1   4       29.80     -176.48    187.81 o 
 -10   1   4     8825.49     9565.90    495.36 o 
  -9   1   4     7518.39     7520.16    406.30 o 
  -8   1   4     2735.82     2988.71    242.46 o 
  -7   1   4     2496.32     3345.90    198.69 o 
  -6   1   4     2351.44     1876.23    123.00 o 
  -5   1   4     1842.24     2130.90    136.77 o 
  -4   1   4    25926.59    25119.91    708.97 o 
  -3   1   4    11641.19    11991.82    353.50 o 
  -2   1   4     7243.85     7331.50    248.43 o 
  -1   1   4      956.58     1121.28     87.01 o 
   0   1   4     8699.44     8276.25    265.17 o 
   1   1   4     8712.53     8912.24    271.79 o 
   2   1   4     1378.87     1656.94     96.38 o 
   3   1   4      497.99      359.41     62.06 o 
   4   1   4    25589.78    25756.20    727.06 o 
   5   1   4      201.82      100.93     66.03 o 
   6   1   4     8722.36     8154.96    295.26 o 
   7   1   4     1614.64     1683.34    184.72 o 
   8   1   4    13223.17    14002.88    572.17 o 
   9   1   4     9094.72     8845.85    435.00 o 
  10   1   4     4643.00     4268.74    321.19 o 
  11   1   4     3617.47     3255.64    368.46 o 
  12   1   4      113.99      -75.66    376.36 o 
  13   1   4      191.37      328.90    385.25 o 
 -14   2   4        3.19       86.63    259.18 o 
 -13   2   4     6377.71     5989.07    455.86 o 
 -12   2   4    11746.09    12216.47    618.84 o 
 -11   2   4     2545.72     2971.90    299.29 o 
 -10   2   4      402.48      171.82    179.26 o 
  -9   2   4    12609.16    13381.29    582.27 o 
  -8   2   4      265.46      313.54    157.01 o 
  -7   2   4    22666.49    22370.62    721.40 o 
  -6   2   4    21456.93    20982.47    622.21 o 
  -5   2   4     4226.93     4416.67    189.02 o 
  -4   2   4    32177.38    32596.10    901.33 o 
  -3   2   4      953.94      917.44     75.84 o 
  -2   2   4   161821.66   162517.75   4509.83 o 
  -1   2   4      518.60      452.18     55.44 o 
   0   2   4    17608.05    17836.36    493.90 o 
   1   2   4   426080.97   441778.06  11396.08 o 
   2   2   4   116403.49   120275.32   3141.10 o 
   3   2   4    24324.15    24424.47    681.24 o 
   4   2   4     2106.74     2221.27    125.93 o 
   5   2   4        2.62       11.07     63.47 o 
   6   2   4    19845.57    18765.58    559.24 o 
   7   2   4    34525.24    35413.40   1178.39 o 
   8   2   4     1056.03      664.91    191.73 o 
   9   2   4       30.10      110.00    141.35 o 
  10   2   4        3.85     -153.23    153.23 o 
  11   2   4      299.32      501.45    267.91 o 
  12   2   4     6497.75     6447.24    524.64 o 
  13   2   4     9252.97     9906.67    748.22 o 
 -14   3   4     3564.03     3937.45    502.64 o 
 -13   3   4     1875.67     2331.86    354.24 o 
 -12   3   4     3487.67     4250.91    370.25 o 
 -11   3   4       51.85     -166.23    166.23 o 
 -10   3   4     2904.41     3180.03    322.13 o 
  -9   3   4    10544.29    11276.23    531.09 o 
  -8   3   4    54433.50    54858.38   1775.59 o 
  -7   3   4    15299.51    16619.11    533.67 o 
  -6   3   4    31504.94    31455.83    887.50 o 
  -5   3   4      809.24     1041.99    112.51 o 
  -4   3   4    13897.15    14552.44    435.63 o 
  -3   3   4    18024.11    18688.17    532.88 o 
  -2   3   4    27963.88    26075.73    710.75 o 
  -1   3   4     1862.16     1814.10     95.77 o 
   0   3   4    15810.59    16153.18    424.99 o 
   1   3   4     7930.58     7883.14    245.95 o 
   2   3   4      130.61      116.91     49.03 o 
   3   3   4    33694.09    33978.88    929.37 o 
   4   3   4      104.63       48.22     58.90 o 
   5   3   4      298.07      299.56     73.04 o 
   6   3   4     2844.00     2587.29    161.17 o 
   7   3   4      223.78      331.24    105.31 o 
   8   3   4     8355.48     7833.64    516.65 o 
   9   3   4      218.96      -36.61    137.67 o 
  10   3   4     4446.91     4036.63    363.12 o 
  11   3   4     2380.70     2841.13    334.22 o 
  12   3   4     1931.23     2066.00    339.24 o 
  13   3   4     1663.18     1450.81    419.90 o 
 -14   4   4     3698.93     4210.84    486.67 o 
 -13   4   4      588.44      259.15    321.37 o 
 -12   4   4     1540.13     1586.06    263.90 o 
 -11   4   4     4307.03     4811.73    366.94 o 
 -10   4   4     1414.63     1519.98    279.08 o 
  -9   4   4     1986.34     2221.03    214.99 o 
  -8   4   4     1312.58     1459.79    181.40 o 
  -7   4   4     8284.44     7953.98    333.41 o 
  -6   4   4    35551.27    33589.40    942.72 o 
  -5   4   4    33234.42    33765.00    886.66 o 
  -4   4   4     1388.14     1330.33     97.69 o 
  -3   4   4     1462.58     1481.97     94.05 o 
  -2   4   4     5096.41     4706.43    168.45 o 
  -1   4   4    23020.44    22543.20    616.07 o 
   0   4   4    20502.53    20675.25    569.18 o 
   1   4   4    26688.31    28291.19    769.02 o 
   2   4   4    42290.99    41837.80   1197.08 o 
   3   4   4    41529.96    40603.18   1090.02 o 
   4   4   4     1371.03     1301.16    137.25 o 
   5   4   4     2548.23     2249.75    134.81 o 
   6   4   4    24540.16    23871.32    733.75 o 
   7   4   4     1317.26     1361.86    144.20 o 
   8   4   4      140.74      -43.93    150.44 o 
   9   4   4     1029.68      496.25    160.56 o 
  10   4   4        0.94      295.65    203.26 o 
  11   4   4     3635.28     3719.36    371.86 o 
  12   4   4      150.87     -164.80    254.75 o 
  13   4   4       33.30      457.75    308.72 o 
 -14   5   4      336.46      155.26    324.23 o 
 -13   5   4     1254.95     1446.49    401.95 o 
 -12   5   4      947.77      771.24    222.77 o 
 -11   5   4       24.87     -169.94    169.94 o 
 -10   5   4     2491.03     2861.89    344.95 o 
  -9   5   4     2316.66     2799.03    253.12 o 
  -8   5   4       37.66      -29.99    122.99 o 
  -7   5   4     3417.40     3934.42    233.02 o 
  -6   5   4      585.64      492.19     81.85 o 
  -5   5   4    30149.09    30172.79    841.16 o 
  -4   5   4    40888.89    40798.27   1113.10 o 
  -3   5   4      377.21      255.13     57.40 o 
  -2   5   4      303.75      379.41     55.86 o 
  -1   5   4    38003.27    37614.18   1009.79 o 
   0   5   4    15204.69    15699.32    445.32 o 
   1   5   4     8459.69     8815.73    253.99 o 
   2   5   4    37653.84    41075.41   1106.55 o 
   3   5   4    18912.38    18443.06    536.47 o 
   4   5   4    70173.34    64941.17   1734.53 o 
   5   5   4    19717.39    19081.05    566.05 o 
   6   5   4    10939.32    11026.52    455.99 o 
   7   5   4      366.17      213.17     98.65 o 
   8   5   4     4986.12     4789.49    303.26 o 
   9   5   4     6546.63     6690.85    432.33 o 
  10   5   4    10353.13    12126.50    630.08 o 
  11   5   4      361.20      664.02    261.09 o 
  12   5   4     2284.77     1588.52    314.20 o 
  13   5   4     2771.27     3552.53    438.09 o 
 -14   6   4        1.21     -274.66    289.61 o 
 -13   6   4     1443.93     1767.10    354.67 o 
 -12   6   4     1780.26     2005.10    377.01 o 
 -11   6   4     1598.66     1611.54    236.80 o 
 -10   6   4       71.66      155.50    159.45 o 
  -9   6   4      292.31      361.36    151.45 o 
  -8   6   4      229.07      228.54    135.91 o 
  -7   6   4    22890.89    23584.01    763.74 o 
  -6   6   4    30536.31    29925.46    852.12 o 
  -5   6   4     7707.26     7338.32    269.64 o 
  -4   6   4      366.90      148.30     63.06 o 
  -3   6   4     2920.74     3236.84    144.15 o 
  -2   6   4     4090.66     4451.27    164.98 o 
  -1   6   4    19531.41    18711.29    526.16 o 
   0   6   4     2847.09     3117.28    123.48 o 
   1   6   4     1937.53     2370.56    106.01 o 
   2   6   4    19579.28    19378.29    548.99 o 
   3   6   4    25120.01    25596.67    718.79 o 
   4   6   4      651.25      469.12     71.95 o 
   5   6   4     1337.04     1423.43    126.72 o 
   6   6   4     5327.04     5074.08    216.44 o 
   7   6   4    10995.98    11088.88    418.16 o 
   8   6   4    10523.76    10544.50    538.21 o 
   9   6   4       34.70      498.68    179.12 o 
  10   6   4     1523.27     1614.41    248.76 o 
  11   6   4      117.98     -212.11    212.11 o 
  12   6   4       36.70     -215.34    253.27 o 
  13   6   4     2184.64     1624.81    350.00 o 
 -14   7   4      112.63       -5.40    298.23 o 
 -13   7   4     4676.50     5204.95    484.47 o 
 -12   7   4     2981.80     3019.95    373.39 o 
 -11   7   4     3835.08     3872.16    321.92 o 
 -10   7   4     5771.29     5102.00    353.92 o 
  -9   7   4       19.28      -63.91    134.12 o 
  -8   7   4    17268.05    16465.65    633.66 o 
  -7   7   4      983.30     1143.26    163.65 o 
  -6   7   4     4699.49     4831.50    212.47 o 
  -5   7   4     1040.97     1009.37    101.45 o 
  -4   7   4     1821.05     1902.43    129.63 o 
  -3   7   4     6451.41     5884.50    219.88 o 
  -2   7   4    12606.08    12273.89    367.51 o 
  -1   7   4     4032.94     3712.64    145.11 o 
   0   7   4    21688.84    20696.75    621.94 o 
   1   7   4    36987.27    36616.77   1065.23 o 
   2   7   4      817.62      474.33    111.47 o 
   3   7   4    47756.86    48246.17   1293.95 o 
   4   7   4     3806.45     3937.52    218.23 o 
   5   7   4       28.27       45.81     65.53 o 
   6   7   4    29954.05    28185.15    813.64 o 
   7   7   4      615.39      564.97    117.91 o 
   8   7   4     8867.15     8073.63    450.93 o 
   9   7   4     7540.02     7227.09    433.30 o 
  10   7   4      387.13      547.40    201.07 o 
  11   7   4       82.70      147.27    249.13 o 
  12   7   4      883.19     1285.62    436.06 o 
  13   7   4      478.28      275.30    281.36 o 
 -13   8   4      925.42      634.66    323.76 o 
 -12   8   4     2223.44     2570.34    310.76 o 
 -11   8   4     1121.38      746.64    223.41 o 
 -10   8   4      431.63      124.45    158.02 o 
  -9   8   4     1268.53     1310.67    191.78 o 
  -8   8   4     2352.24     2781.02    292.82 o 
  -7   8   4    15526.37    15340.79    535.34 o 
  -6   8   4      497.91      484.00     86.90 o 
  -5   8   4      186.45      153.54     71.89 o 
  -4   8   4     9725.84    10143.25    330.97 o 
  -3   8   4     1986.89     2008.01    110.43 o 
  -2   8   4      112.83       96.64     51.81 o 
  -1   8   4     1234.09     1265.69     83.24 o 
   0   8   4      285.13      309.81     63.32 o 
   1   8   4     8161.86     8246.05    286.11 o 
   2   8   4      793.31     1122.72    113.57 o 
   3   8   4     3050.92     3597.76    175.69 o 
   4   8   4     1124.32     1121.10     93.24 o 
   5   8   4     5224.72     5312.99    220.12 o 
   6   8   4     2823.07     2985.24    168.11 o 
   7   8   4    20602.78    19832.95    714.50 o 
   8   8   4     1126.57      947.85    310.32 o 
   9   8   4        0.23      -61.56    155.58 o 
  10   8   4      470.56      343.81    189.82 o 
  11   8   4        1.79      -49.38    192.20 o 
  12   8   4      271.71      716.37    233.50 o 
  13   8   4       18.06      203.64    266.85 o 
 -13   9   4       24.19      264.08    372.08 o 
 -12   9   4      326.18       21.64    318.09 o 
 -11   9   4       15.18     -212.86    212.86 o 
 -10   9   4     1272.91     1549.23    219.61 o 
  -9   9   4     1208.49     1117.08    192.15 o 
  -8   9   4      234.99      183.99    153.95 o 
  -7   9   4     1760.52     2115.93    173.34 o 
  -6   9   4      237.83      149.47     75.56 o 
  -5   9   4    13763.45    14292.87    443.52 o 
  -4   9   4    38674.13    37709.90   1040.68 o 
  -3   9   4     6366.42     6394.82    230.07 o 
  -2   9   4     3221.33     3682.36    201.06 o 
  -1   9   4    12748.58    12613.18    373.25 o 
   0   9   4      356.62      301.41     81.55 o 
   1   9   4    11291.23    10431.48    351.94 o 
   2   9   4     4881.54     5486.23    219.70 o 
   3   9   4     7738.43     7392.66    368.94 o 
   4   9   4    10333.10    11141.41    379.97 o 
   5   9   4    29037.80    29042.08    832.78 o 
   6   9   4     3122.49     2864.41    182.94 o 
   7   9   4     5899.16     5078.08    295.94 o 
   8   9   4     4640.58     4144.39    321.22 o 
   9   9   4     2484.80     2298.66    263.65 o 
  10   9   4    14048.32    13778.98    680.40 o 
  11   9   4     2251.18     1816.92    280.14 o 
  12   9   4      569.05      692.59    232.38 o 
  13   9   4     3956.17     4144.42    445.65 o 
 -13  10   4      105.57     -138.41    271.98 o 
 -12  10   4     1784.43     1462.68    303.87 o 
 -11  10   4     3935.65     3793.95    389.12 o 
 -10  10   4     3030.65     2690.05    273.39 o 
  -9  10   4     1973.46     2057.63    234.10 o 
  -8  10   4      741.61      459.32    128.87 o 
  -7  10   4     1964.20     2206.66    194.55 o 
  -6  10   4     1487.98     1331.50    122.46 o 
  -5  10   4      166.08       76.13     70.06 o 
  -4  10   4     3157.51     3289.85    170.24 o 
  -3  10   4     1406.37     1375.10    131.83 o 
  -2  10   4    10772.44    10275.57    323.01 o 
  -1  10   4     1285.63     1211.61    100.70 o 
   0  10   4     6413.05     5911.26    243.51 o 
   1  10   4     8791.45     9445.96    329.99 o 
   2  10   4     1294.92     1493.52    127.36 o 
   3  10   4    21832.36    22579.21    699.98 o 
   4  10   4      911.20      600.99     88.59 o 
   5  10   4    15576.90    16647.61    509.46 o 
   6  10   4        2.72       12.19     87.02 o 
   7  10   4        6.38      -48.96    111.28 o 
   8  10   4      174.54       60.13    130.64 o 
   9  10   4      767.34     1221.93    230.99 o 
  10  10   4      646.39      508.81    207.14 o 
  11  10   4     2461.07     3124.81    359.82 o 
  12  10   4      573.21      495.87    237.42 o 
  13  10   4       32.47      112.47    340.76 o 
 -13  11   4     1312.59     1163.85    320.84 o 
 -12  11   4        1.23     -186.52    256.07 o 
 -11  11   4      151.88      474.84    255.34 o 
 -10  11   4     2803.67     2458.46    288.25 o 
  -9  11   4     3751.83     4205.86    306.28 o 
  -8  11   4    28728.71    29122.80    928.94 o 
  -7  11   4     1930.99     2348.63    191.79 o 
  -6  11   4     2100.34     2123.80    154.30 o 
  -5  11   4     2887.50     3646.47    185.53 o 
  -4  11   4     1131.09     1255.42    112.84 o 
  -3  11   4    11862.55    11814.51    373.01 o 
  -2  11   4        6.68      107.70     69.96 o 
  -1  11   4     1544.51     1352.24     98.50 o 
   0  11   4      601.95      754.29     88.12 o 
   1  11   4      157.59       47.19     56.71 o 
   2  11   4     4989.53     5781.10    273.00 o 
   3  11   4     6527.05     6951.57    274.41 o 
   4  11   4       10.88       45.11    106.95 o 
   5  11   4      736.02      845.99    114.88 o 
   6  11   4     8210.53     8222.89    361.06 o 
   7  11   4      303.40      118.98    122.13 o 
   8  11   4      809.46      808.54    232.68 o 
   9  11   4       25.59      163.18    239.00 o 
  10  11   4     2167.22     1855.17    377.23 o 
  11  11   4     3184.79     2964.28    352.28 o 
  12  11   4      857.29      874.63    367.83 o 
  13  11   4      355.96      490.89    347.52 o 
 -13  12   4     2122.52     1908.11    360.11 o 
 -12  12   4       81.35     -230.00    230.00 o 
 -11  12   4     6373.58     7601.94    514.82 o 
 -10  12   4     1204.05      909.61    234.09 o 
  -9  12   4     6693.65     6723.96    469.58 o 
  -8  12   4     1017.90      801.32    144.00 o 
  -7  12   4     5819.77     5832.23    298.39 o 
  -6  12   4    15690.80    16603.10    522.22 o 
  -5  12   4     8907.29     8278.51    301.91 o 
  -4  12   4    24776.38    24001.65    693.22 o 
  -3  12   4     7282.20     7274.75    266.48 o 
  -2  12   4     9078.71     9199.02    330.59 o 
  -1  12   4     3998.43     4068.96    177.33 o 
   0  12   4    33340.14    34799.92   1029.74 o 
   1  12   4     3555.39     4111.74    196.28 o 
   2  12   4     4747.86     3928.02    222.97 o 
   3  12   4    49196.23    46798.25   1372.55 o 
   4  12   4    11371.22    11697.07    520.06 o 
   5  12   4     6670.97     7420.65    316.77 o 
   6  12   4     2761.76     2627.19    211.77 o 
   7  12   4     8160.35     7680.90    377.04 o 
   8  12   4      985.47     1080.58    242.07 o 
   9  12   4    12366.48    12626.77    634.76 o 
  10  12   4       14.58      -93.25    188.74 o 
  11  12   4     3796.65     4523.16    485.58 o 
  12  12   4      210.93      -20.61    333.58 o 
  13  12   4     2382.12     3225.21    520.46 o 
 -13  13   4        2.02      -15.18    290.53 o 
 -12  13   4      701.51      670.32    270.52 o 
 -11  13   4      834.95      610.61    260.75 o 
 -10  13   4      140.30     -126.87    187.36 o 
  -9  13   4     5818.34     5941.49    407.00 o 
  -8  13   4        7.29      129.44    119.14 o 
  -7  13   4      548.44      450.00    130.74 o 
  -6  13   4        4.82      -25.57     76.69 o 
  -5  13   4      368.08      461.33     91.83 o 
  -4  13   4      606.42      912.59    107.22 o 
  -3  13   4        8.55       65.31     70.19 o 
  -2  13   4       38.25      103.19     66.22 o 
  -1  13   4      204.20       84.95     65.27 o 
   0  13   4     8353.44     7373.20    303.28 o 
   1  13   4    12313.68    11670.31    395.57 o 
   2  13   4       66.34       74.95     86.13 o 
   3  13   4     1854.70     1924.27    210.00 o 
   4  13   4     1214.19     1389.61    126.74 o 
   5  13   4     3810.43     4075.48    223.17 o 
   6  13   4       17.26       14.23    103.48 o 
   7  13   4     2816.54     3184.72    259.36 o 
   8  13   4     1296.67      897.51    176.07 o 
   9  13   4        0.53      183.30    228.97 o 
  10  13   4     1077.53     1398.35    390.84 o 
  11  13   4       91.03      376.59    305.19 o 
  12  13   4       14.21       22.90    321.34 o 
 -13  14   4      914.72     1231.40    332.78 o 
 -12  14   4      329.64      618.00    275.41 o 
 -11  14   4     3093.92     3266.46    622.32 o 
 -10  14   4      744.32      915.65    292.83 o 
  -9  14   4      663.65      470.26    190.66 o 
  -8  14   4      157.63      149.06    118.01 o 
  -7  14   4    28449.60    27114.14    874.36 o 
  -6  14   4      161.04       81.48     88.03 o 
  -5  14   4     5047.99     4568.66    227.07 o 
  -4  14   4    16973.49    18730.08    571.11 o 
  -3  14   4    10195.86     9265.16    321.52 o 
  -2  14   4    19563.41    18776.14    557.79 o 
  -1  14   4    11920.91    11866.68    376.34 o 
   0  14   4      552.60      772.41    102.61 o 
   1  14   4      814.86     1049.18    142.00 o 
   2  14   4      945.39      504.84    163.34 o 
   3  14   4     2694.69     2918.40    169.55 o 
   4  14   4       10.01      -11.18     75.88 o 
   5  14   4     3580.36     3653.50    216.36 o 
   6  14   4       46.03       -6.69    122.50 o 
   7  14   4    17782.48    17059.33    742.05 o 
   8  14   4     1226.80      935.11    223.78 o 
   9  14   4        6.52     -136.77    238.93 o 
  10  14   4     3247.37     3185.59    445.28 o 
  11  14   4     1620.53     1560.14    375.95 o 
  12  14   4     5043.94     4981.03    767.76 o 
 -13  15   4       26.93     -192.11    257.90 o 
 -12  15   4      630.61      998.56    285.40 o 
 -11  15   4      257.97       14.39    270.36 o 
 -10  15   4       15.21      176.41    200.95 o 
  -9  15   4      147.53       81.18    169.83 o 
  -8  15   4       68.05      -17.53    141.48 o 
  -7  15   4       54.93       85.59    105.60 o 
  -6  15   4     3174.23     3525.17    235.01 o 
  -5  15   4     1141.36     1112.23    162.41 o 
  -4  15   4     1680.82     1838.76    142.80 o 
  -3  15   4      859.99      510.24     96.11 o 
  -2  15   4     6518.24     6577.72    254.72 o 
  -1  15   4     2957.85     2838.80    152.21 o 
   0  15   4     2964.19     3372.78    185.67 o 
   1  15   4      328.20      227.56    102.32 o 
   2  15   4       11.98      -38.26     91.78 o 
   3  15   4      885.35      740.17    133.08 o 
   4  15   4      300.70      199.75    150.96 o 
   5  15   4     5953.33     5850.99    415.66 o 
   6  15   4     1604.75     1751.75    256.18 o 
   7  15   4     3024.50     2678.02    290.91 o 
   8  15   4     2907.92     2618.28    261.75 o 
   9  15   4       15.79      -23.06    239.49 o 
  10  15   4      586.66      238.03    304.76 o 
  11  15   4      397.16     1477.80    380.54 o 
  12  15   4      440.34      369.05    346.94 o 
 -12  16   4      558.24     -102.44    269.64 o 
 -11  16   4     7299.58     8465.58    544.46 o 
 -10  16   4     5629.77     5130.95    533.65 o 
  -9  16   4        5.05     -150.57    150.57 o 
  -8  16   4     8366.70     8312.98    417.26 o 
  -7  16   4      872.45     1363.71    167.24 o 
  -6  16   4      565.95      538.18    112.86 o 
  -5  16   4     8182.76     8012.70    423.43 o 
  -4  16   4      245.90      356.15    104.27 o 
  -3  16   4       14.65      -55.51     77.77 o 
  -2  16   4      315.38      518.50    123.17 o 
  -1  16   4     4894.93     5030.02    209.92 o 
   0  16   4    64082.18    61896.38   1923.71 o 
   1  16   4     1267.01     1398.69    146.78 o 
   2  16   4     5061.74     5195.56    281.54 o 
   3  16   4    11288.56    11793.64    482.56 o 
   4  16   4     5478.09     5145.96    301.26 o 
   5  16   4     2542.16     2564.06    225.88 o 
   6  16   4     8711.19     7959.32    466.58 o 
   7  16   4     1843.77     1816.18    260.66 o 
   8  16   4        1.08     -157.13    157.13 o 
   9  16   4     3939.02     4058.26    451.64 o 
  10  16   4      703.18      509.59    309.66 o 
  11  16   4     4843.51     4681.56    520.58 o 
  12  16   4       14.12      -30.23    326.28 o 
 -12  17   4      359.82      338.77    240.93 o 
 -11  17   4      483.06      410.69    225.92 o 
 -10  17   4     3128.35     2850.98    317.73 o 
  -9  17   4     1485.45     1415.15    234.38 o 
  -8  17   4     2562.77     2245.59    228.88 o 
  -7  17   4      860.35     1040.04    177.52 o 
  -6  17   4    12934.60    12969.01    491.96 o 
  -5  17   4      344.71      243.92     92.11 o 
  -4  17   4     9811.41     9425.21    343.02 o 
  -3  17   4        0.68       34.11     81.91 o 
  -2  17   4     3904.07     3955.23    196.08 o 
  -1  17   4      278.88      290.99     72.94 o 
   0  17   4    15655.06    15011.88    516.25 o 
   1  17   4    15881.55    15348.43    518.39 o 
   2  17   4     6468.19     6174.41    319.42 o 
   3  17   4     1245.37     1232.42    177.28 o 
   4  17   4     1895.71     1914.92    235.73 o 
   5  17   4     7563.19     7659.87    482.73 o 
   6  17   4       26.03     -160.78    160.78 o 
   7  17   4     1521.38     1477.50    305.89 o 
   8  17   4      600.04      332.41    192.94 o 
   9  17   4     1425.57     1663.48    358.57 o 
  10  17   4     1667.87     1595.13    413.21 o 
  11  17   4       42.73       14.51    313.07 o 
  12  17   4       52.35     -105.37    334.31 o 
 -12  18   4     2522.15     2233.44    340.68 o 
 -11  18   4       20.29      -23.27    197.66 o 
 -10  18   4       35.81      -11.78    170.88 o 
  -9  18   4        9.89      217.56    302.40 o 
  -8  18   4      122.37      204.02    177.90 o 
  -7  18   4     1588.77     1587.59    231.90 o 
  -6  18   4     5997.83     5612.57    299.17 o 
  -5  18   4     3942.28     4120.15    214.89 o 
  -4  18   4     3169.76     3191.37    194.83 o 
  -3  18   4     2912.45     3385.96    186.15 o 
  -2  18   4     1182.53     1328.22    142.99 o 
  -1  18   4    32271.68    34740.54   1062.69 o 
   0  18   4      987.77     1124.48    127.51 o 
   1  18   4       38.38      185.09    109.78 o 
   2  18   4    10583.74     9492.83    435.29 o 
   3  18   4        5.31      -62.10    114.90 o 
   4  18   4    10030.72    10991.67    463.36 o 
   5  18   4       45.93       59.46    139.65 o 
   6  18   4        2.31     -161.75    172.83 o 
   7  18   4    16917.77    17035.02    874.87 o 
   8  18   4     9058.60     9409.86    548.52 o 
   9  18   4     3339.85     4144.94    585.28 o 
  10  18   4      295.12      -80.56    270.42 o 
  11  18   4      677.62      716.62    355.74 o 
  12  18   4     1356.45      623.64    367.01 o 
 -12  19   4       84.98      -44.94    310.35 o 
 -11  19   4     3259.27     2533.15    324.48 o 
 -10  19   4       67.11     -170.15    170.15 o 
  -9  19   4      125.81      260.71    176.53 o 
  -8  19   4    18593.37    20137.40    854.10 o 
  -7  19   4        0.51     -108.79    108.79 o 
  -6  19   4      392.46      528.11    152.27 o 
  -5  19   4     2750.75     2775.07    186.07 o 
  -4  19   4      944.98     1179.14    130.11 o 
  -3  19   4    47842.05    46482.84   1293.52 o 
  -2  19   4    20811.58    21010.13    692.35 o 
  -1  19   4    12016.58    10919.56    416.02 o 
   0  19   4     2088.18     2736.56    190.78 o 
   1  19   4     5036.18     5262.19    301.16 o 
   2  19   4       52.30      133.08    121.53 o 
   3  19   4    14984.40    14254.01   1076.83 o 
   4  19   4      891.45      870.30    186.05 o 
   5  19   4      248.82      390.73    169.97 o 
   6  19   4      979.45      599.19    205.83 o 
   7  19   4        8.14       61.97    170.18 o 
   8  19   4      582.92      625.77    336.47 o 
   9  19   4     4781.72     4999.11    504.88 o 
  10  19   4      832.32      798.65    333.99 o 
  11  19   4     2542.68     2203.35    458.15 o 
 -12  20   4      943.05      845.69    348.41 o 
 -11  20   4     4102.35     3524.71    444.44 o 
 -10  20   4     1002.23     1057.10    253.69 o 
  -9  20   4     4682.01     5720.43    436.26 o 
  -8  20   4     1391.52     1205.59    206.94 o 
  -7  20   4      272.45      207.28    146.63 o 
  -6  20   4     3102.12     2879.93    249.86 o 
  -5  20   4    22218.05    22882.83    670.13 o 
  -4  20   4     2332.64     2077.66    178.92 o 
  -3  20   4      174.80      192.35    103.68 o 
  -2  20   4      890.04      862.66    129.98 o 
  -1  20   4     1590.55     1742.67    172.01 o 
   0  20   4     8395.03     8417.45    353.09 o 
   1  20   4    10034.30     9130.39    408.09 o 
   2  20   4     2765.08     2834.49    233.12 o 
   3  20   4     2232.54     2565.86    232.83 o 
   4  20   4       56.84      109.00    152.47 o 
   5  20   4      709.70      590.12    206.86 o 
   6  20   4     1168.15      935.14    219.93 o 
   7  20   4     9543.67     9795.99    740.41 o 
   8  20   4        2.29      164.56    297.60 o 
   9  20   4       84.52      110.94    446.49 o 
  10  20   4      920.24     1163.67    421.85 o 
  11  20   4      356.64      367.99    363.37 o 
 -11  21   4      385.98      535.18    331.99 o 
 -10  21   4     4159.11     5331.84    512.58 o 
  -9  21   4     6499.88     7548.43    672.67 o 
  -8  21   4       76.64     -119.44    188.61 o 
  -7  21   4     6346.09     5885.65    362.22 o 
  -6  21   4      253.43      293.64    144.65 o 
  -5  21   4     6147.79     6399.10    341.20 o 
  -4  21   4     8841.77     8699.04    376.29 o 
  -3  21   4     1937.91     2178.41    184.59 o 
  -2  21   4      185.50      199.90    111.49 o 
  -1  21   4    17308.72    17301.94    596.14 o 
   0  21   4     2196.86     2465.20    213.88 o 
   1  21   4    25218.07    24181.91    863.11 o 
   2  21   4     3446.64     3575.68    274.14 o 
   3  21   4     7605.69     7783.20    403.97 o 
   4  21   4    23973.50    23692.70    869.07 o 
   5  21   4    15624.73    17124.54    689.03 o 
   6  21   4     4244.66     4611.54    353.15 o 
   7  21   4     5223.16     5164.80    418.21 o 
   8  21   4     1036.30     1354.36    264.71 o 
   9  21   4      696.18      856.45    406.78 o 
  10  21   4    17795.34    18706.63   1031.78 o 
  11  21   4     1612.94     1746.56    507.18 o 
 -11  22   4        5.19     -187.86    347.98 o 
 -10  22   4     2173.07     1679.70    360.38 o 
  -9  22   4       47.31      122.90    247.68 o 
  -8  22   4     3573.53     2928.13    318.83 o 
  -7  22   4     1740.98     2035.81    231.00 o 
  -6  22   4    17089.55    17424.91    758.73 o 
  -5  22   4     7326.25     8132.06    416.81 o 
  -4  22   4      104.15      -98.50     98.50 o 
  -3  22   4      510.20      381.34    105.94 o 
  -2  22   4      967.31     1336.11    155.99 o 
  -1  22   4    21411.19    21854.61    740.48 o 
   0  22   4    14951.45    14321.66    577.28 o 
   1  22   4     7438.02     8075.75    409.76 o 
   2  22   4      360.80       28.23    153.51 o 
   3  22   4     9367.68     9266.72    448.97 o 
   4  22   4        0.15     -137.54    137.54 o 
   5  22   4      916.90     1089.68    195.15 o 
   6  22   4     4126.58     4182.89    424.27 o 
   7  22   4     1110.99     1067.19    244.24 o 
   8  22   4     5310.75     4739.67    424.62 o 
   9  22   4      617.22      568.83    331.06 o 
  10  22   4       23.50      177.13    326.10 o 
  11  22   4     1742.34     1106.79    413.38 o 
 -11  23   4     2705.45     2747.66    443.43 o 
 -10  23   4      461.46      463.32    394.68 o 
  -9  23   4     1981.09     1771.98    277.89 o 
  -8  23   4     4739.11     4566.60    459.63 o 
  -7  23   4     1901.21     2081.92    349.71 o 
  -6  23   4      197.57       14.17    252.40 o 
  -5  23   4       36.78      -21.72    113.90 o 
  -4  23   4       50.48       68.39    107.29 o 
  -3  23   4    28234.95    27179.59    828.56 o 
  -2  23   4    24343.88    23507.86    782.78 o 
  -1  23   4      280.75      180.44    128.60 o 
   0  23   4     1968.85     1882.91    282.34 o 
   1  23   4     1289.62     1030.02    185.75 o 
   2  23   4     7446.13     8166.86    526.50 o 
   3  23   4    18368.97    19327.07    750.12 o 
   4  23   4     3440.07     3133.51    285.05 o 
   5  23   4      574.98      834.88    198.08 o 
   6  23   4    16734.71    16949.83   1052.28 o 
   7  23   4       39.31      142.70    234.04 o 
   8  23   4    12249.48    13346.89    727.04 o 
   9  23   4     3783.73     3746.29    633.45 o 
  10  23   4      313.77     -378.74    435.16 o 
 -11  24   4      193.31     -188.18    383.51 o 
 -10  24   4      463.21     1040.80    463.33 o 
  -9  24   4     2387.83     2567.61    611.92 o 
  -8  24   4     1193.00      740.44    284.90 o 
  -7  24   4     9145.95     8717.87    643.18 o 
  -6  24   4     1552.95     1856.79    331.39 o 
  -5  24   4     2404.27     2393.24    342.55 o 
  -4  24   4     4013.46     4072.88    289.31 o 
  -3  24   4      215.02      189.68    126.81 o 
  -2  24   4     8693.70     8127.49    345.97 o 
  -1  24   4     6616.77     6899.31    377.77 o 
   0  24   4       59.93     -115.91    115.91 o 
   1  24   4     1287.37      846.65    255.08 o 
   2  24   4    34708.70    34581.12   1198.48 o 
   3  24   4      735.26      707.26    182.26 o 
   4  24   4     1310.14     1186.68    224.91 o 
   5  24   4     1549.16     1778.39    255.51 o 
   6  24   4      469.92      413.86    260.08 o 
   7  24   4     7780.81     8212.36    607.62 o 
   8  24   4     7192.08     7284.52    526.63 o 
   9  24   4       75.77     -213.20    324.82 o 
  10  24   4       20.34       -8.43    339.31 o 
 -10  25   4     8153.77     8288.43    824.30 o 
  -9  25   4     2777.13     2410.21    390.07 o 
  -8  25   4      793.15      684.92    273.05 o 
  -7  25   4      147.42     -284.66    367.76 o 
  -6  25   4     7942.63     8193.85    604.15 o 
  -5  25   4     9478.94     9039.25    522.51 o 
  -4  25   4    10686.92    11308.55    584.98 o 
  -3  25   4       48.14       21.23    169.84 o 
  -2  25   4      302.34      322.85    144.81 o 
  -1  25   4     5372.24     5010.78    307.56 o 
   0  25   4        5.06     -107.01    107.01 o 
   1  25   4      789.97      731.48    161.63 o 
   2  25   4     6084.52     6390.17    356.15 o 
   3  25   4    15924.54    14868.08    603.30 o 
   4  25   4    13416.15    12950.94    594.31 o 
   5  25   4     4370.53     4211.79    350.19 o 
   6  25   4     2112.56     3386.24    398.43 o 
   7  25   4     3210.48     3350.93    393.32 o 
   8  25   4      116.69      -75.27    222.54 o 
   9  25   4     3386.74     4437.61    720.36 o 
  10  25   4     5095.78     5901.52    612.00 o 
 -10  26   4     3255.54     3719.10    602.84 o 
  -9  26   4     2947.14     2845.04    428.56 o 
  -8  26   4     1814.80     1791.95    358.32 o 
  -7  26   4     1285.43     1039.96    331.97 o 
  -6  26   4     2325.45     2280.97    372.39 o 
  -5  26   4    18439.46    18896.43    844.20 o 
  -4  26   4      466.79      496.16    189.34 o 
  -3  26   4      684.02     1162.48    226.51 o 
  -2  26   4       29.08     -208.87    208.87 o 
  -1  26   4        0.99     -142.42    142.42 o 
   0  26   4     3925.41     4190.91    287.07 o 
   1  26   4     8991.71     8494.12    418.21 o 
   2  26   4     1054.07     1060.45    260.14 o 
   3  26   4     4390.23     4203.92    392.10 o 
   4  26   4      920.52      851.79    219.16 o 
   5  26   4     8330.01     8031.44    480.49 o 
   6  26   4     9400.38     9878.03    618.10 o 
   7  26   4        0.88      -55.69    261.55 o 
   8  26   4     2135.08     2107.34    336.25 o 
   9  26   4     8695.92     9843.57    814.06 o 
 -10  27   4      561.68      981.90    488.64 o 
  -9  27   4     4657.80     4741.83    516.41 o 
  -8  27   4     5236.02     5572.11    589.54 o 
  -7  27   4     1762.61      852.39    346.36 o 
  -6  27   4       27.06     -143.01    225.47 o 
  -5  27   4      186.87      166.09    169.21 o 
  -4  27   4     2818.02     2507.78    292.04 o 
  -3  27   4    13028.16    12433.19   1134.76 o 
  -2  27   4    11187.90    11503.94    696.24 o 
  -1  27   4      483.89      429.75    183.95 o 
   0  27   4      163.58      407.71    194.41 o 
   1  27   4     2791.50     2316.82    320.72 o 
   2  27   4       98.06      331.24    191.34 o 
   3  27   4     7364.09     7217.40    437.61 o 
   4  27   4     6265.09     6910.95    440.14 o 
   5  27   4      844.18      709.47    415.73 o 
   6  27   4      171.97      320.24    269.62 o 
   7  27   4        0.68     -196.85    256.15 o 
   8  27   4     1777.26     2262.34    377.46 o 
   9  27   4     1850.43     1716.78    436.84 o 
  -9  28   4     7430.12     7838.76    676.70 o 
  -8  28   4      292.04      437.30    347.61 o 
  -7  28   4    20269.94    21260.29   2275.46 o 
  -6  28   4     5007.40     5055.48    449.93 o 
  -5  28   4     3157.54     2855.82    329.04 o 
  -4  28   4     6246.51     6150.98    446.47 o 
  -3  28   4     4246.51     4838.92    462.95 o 
  -2  28   4    15476.76    15599.78    857.31 o 
  -1  28   4    11477.20    10508.18    680.39 o 
   0  28   4      182.77      523.22    209.05 o 
   1  28   4       20.96     -188.70    188.70 o 
   2  28   4     3430.34     3806.56    368.81 o 
   3  28   4       93.53     -118.60    201.60 o 
   4  28   4     8549.49     8257.33    489.91 o 
   5  28   4        5.69      -91.35    218.27 o 
   6  28   4      164.73      -53.61    271.26 o 
   7  28   4     8994.38     9274.33    714.35 o 
   8  28   4     1891.14     2316.40    478.15 o 
   9  28   4      588.34      439.18    425.59 o 
  -9  29   4      533.20      917.18    351.75 o 
  -8  29   4     1050.22      874.77    390.08 o 
  -7  29   4     1539.06     1301.65    363.55 o 
  -6  29   4     2415.68     1622.80    320.57 o 
  -5  29   4     1378.94     1181.27    258.52 o 
  -4  29   4       52.82     -203.94    203.94 o 
  -3  29   4      886.24      459.40    324.50 o 
  -2  29   4     7198.45     7289.33    585.56 o 
  -1  29   4     2338.74     2397.94    374.99 o 
   0  29   4      232.78      409.61    212.10 o 
   1  29   4      686.01      341.57    194.88 o 
   2  29   4      939.94     1104.14    265.58 o 
   3  29   4     4342.80     3658.84    393.42 o 
   4  29   4     2464.93     2946.34    367.65 o 
   5  29   4     1000.88      603.34    265.34 o 
   6  29   4     2145.70     2249.14    442.49 o 
   7  29   4      134.50      296.36    306.86 o 
   8  29   4     1577.10     1327.87    363.65 o 
  -8  30   4        0.65      238.65    353.20 o 
  -7  30   4      637.33      804.43    348.44 o 
  -6  30   4     3626.04     4031.87    513.97 o 
  -5  30   4    11679.11     9716.10    810.20 o 
  -4  30   4       16.10     -238.07    238.07 o 
  -3  30   4       52.07      -23.20    282.68 o 
  -2  30   4     3703.00     3907.05    581.89 o 
  -1  30   4       30.80     -293.59    293.59 o 
   0  30   4     5686.22     6874.70    593.10 o 
   1  30   4      392.88      173.81    320.68 o 
   2  30   4     1820.80     1838.54    298.46 o 
   3  30   4      523.05      192.41    218.37 o 
   4  30   4     1275.93     1520.96    320.88 o 
   5  30   4     3675.27     3746.90    447.77 o 
   6  30   4     4736.46     4302.24    533.88 o 
   7  30   4     1363.11      411.58    328.78 o 
   8  30   4        3.04      176.32    342.81 o 
  -8  31   4      183.31      450.83    401.62 o 
  -7  31   4      129.26      252.59    289.58 o 
  -6  31   4     7654.25     6832.51    622.69 o 
  -5  31   4      109.91       74.99    382.17 o 
  -4  31   4    12992.76    12498.63    779.17 o 
  -3  31   4      636.71      919.75    306.49 o 
  -2  31   4      889.30     1153.14    341.54 o 
  -1  31   4     3897.42     2314.93    400.51 o 
   0  31   4     1899.99     1389.80    371.50 o 
   1  31   4      876.81      381.54    242.16 o 
   2  31   4     1207.66     1486.37    375.43 o 
   3  31   4      743.07      656.16    253.01 o 
   4  31   4     2552.68     2510.26    372.42 o 
   5  31   4      958.28      946.56    361.56 o 
   6  31   4        4.52     -122.20    384.26 o 
   7  31   4     1314.32      956.77    465.71 o 
  -7  32   4     1048.75     1154.45    382.31 o 
  -6  32   4      459.23      452.28    382.95 o 
  -5  32   4      184.09      273.20    395.63 o 
  -4  32   4     4327.87     3730.02    462.00 o 
  -3  32   4      200.00      -79.62    280.25 o 
  -2  32   4      490.08      908.55    349.52 o 
  -1  32   4      572.04      448.44    324.97 o 
   0  32   4       36.40      143.12    340.85 o 
   1  32   4     2961.97     3205.30    447.01 o 
   2  32   4     3167.87     2667.71    354.95 o 
   3  32   4      826.58     1129.91    305.04 o 
   4  32   4     2721.45     2322.38    361.56 o 
   5  32   4      178.43      434.26    332.84 o 
   6  32   4        8.08      337.42    403.28 o 
   7  32   4     5161.17     4840.67    622.10 o 
  -7  33   4      299.64      390.27    539.60 o 
  -6  33   4     1334.93     1918.24    440.30 o 
  -5  33   4      332.62      616.72    447.03 o 
  -4  33   4      726.58      831.60    322.82 o 
  -3  33   4     7729.31     8196.16    655.08 o 
  -2  33   4     2237.94     2263.11    437.61 o 
  -1  33   4     1412.67     1713.07    580.38 o 
   0  33   4      288.70      485.29    325.44 o 
   1  33   4     3208.71     3886.77    487.06 o 
   2  33   4     2668.72     2826.19    455.02 o 
   3  33   4    12372.46    13639.35    770.25 o 
   4  33   4      897.27      462.51    416.21 o 
   5  33   4       14.17     -326.17    326.17 o 
   6  33   4     1861.89     1703.09    548.76 o 
  -6  34   4     1100.52      804.62    417.76 o 
  -5  34   4     1271.14      702.05    453.79 o 
  -4  34   4       44.43     -264.60    264.60 o 
  -3  34   4      396.28      640.62    362.31 o 
  -2  34   4      315.85       57.01    331.17 o 
  -1  34   4      440.11      337.78    330.36 o 
   0  34   4     1623.11     1254.79    402.32 o 
   1  34   4        1.72     -188.51    313.97 o 
   2  34   4       48.70      -15.98    316.07 o 
   3  34   4      312.31       63.98    262.88 o 
   4  34   4      364.42      449.45    282.69 o 
   5  34   4        2.46      165.63    330.37 o 
  -5  35   4     1435.08     2085.53    527.25 o 
  -4  35   4     2003.14     1464.35    392.87 o 
  -3  35   4     2081.11     2232.25    473.47 o 
  -2  35   4       16.78       -8.41    355.57 o 
  -1  35   4    11698.68    11690.11    842.82 o 
   0  35   4        0.84     -241.22    318.29 o 
   1  35   4     5861.46     6243.46    622.37 o 
   2  35   4       34.27     -346.17    346.17 o 
   3  35   4     1796.47     1965.32    444.01 o 
   4  35   4     4233.73     4351.45    465.86 o 
  -4  36   4      217.13      411.07    332.09 o 
  -3  36   4      241.37      314.67    366.92 o 
  -2  36   4      322.92      248.60    369.19 o 
  -1  36   4     1568.67     1761.01    567.74 o 
   0  36   4     1138.71      694.16    392.00 o 
   1  36   4      782.04      948.54    410.96 o 
   2  36   4      273.02      438.70    395.85 o 
   3  36   4      113.38      216.33    393.71 o 
  -3  37   4     3205.89     3922.72    808.82 o 
  -2  37   4       13.14      305.18    377.93 o 
  -1  37   4     5112.40     5271.45    641.21 o 
   0  37   4      427.07      544.48    403.56 o 
   1  37   4     2605.98     1337.93    447.00 o 
   2  37   4     2145.00     3749.60    543.09 o 
 -14   1   5      230.86      116.11    309.50 o 
 -13   1   5     2140.29     2344.36    342.37 o 
 -12   1   5      623.77      524.72    247.14 o 
 -11   1   5       24.20       29.18    205.21 o 
 -10   1   5     2276.28     2732.69    346.57 o 
  -9   1   5        6.10       44.95    216.00 o 
  -8   1   5     1394.15     1270.68    187.42 o 
  -7   1   5      392.58      519.48    113.22 o 
  -6   1   5    16435.25    16841.04    513.14 o 
  -5   1   5     3537.84     3943.29    179.67 o 
  -4   1   5    26243.77    26179.50    782.64 o 
  -3   1   5    63748.81    65368.05   1733.03 o 
  -2   1   5     3202.29     3268.20    169.41 o 
  -1   1   5     1000.26      986.60     92.26 o 
   0   1   5     9721.95     9948.51    296.78 o 
   1   1   5     3065.00     2855.79    128.21 o 
   2   1   5    24993.34    24868.22    691.85 o 
   3   1   5     5616.61     4744.02    270.93 o 
   4   1   5    28802.84    27288.82    769.84 o 
   5   1   5    13679.94    13976.13    438.68 o 
   6   1   5    23202.85    22672.62    670.75 o 
   7   1   5     4156.10     4143.34    267.82 o 
   8   1   5    15442.73    15720.78    628.98 o 
   9   1   5      390.29      332.10    159.58 o 
  10   1   5     1708.61     2040.96    250.05 o 
  11   1   5       86.38      -10.51    232.27 o 
  12   1   5     2654.20     4202.47    697.79 o 
  13   1   5      486.69      293.29    325.46 o 
 -14   2   5     3041.99     2422.00    417.98 o 
 -13   2   5        9.89     -205.50    240.26 o 
 -12   2   5      216.14      -92.30    230.03 o 
 -11   2   5      876.77      442.08    220.54 o 
 -10   2   5       93.16       65.06    169.57 o 
  -9   2   5     1599.04     1874.60    224.57 o 
  -8   2   5     1104.70     1198.23    224.83 o 
  -7   2   5       55.62       97.73    143.75 o 
  -6   2   5      558.28      525.95     83.06 o 
  -5   2   5       11.88      115.95     69.44 o 
  -4   2   5     1892.09     2078.36    121.73 o 
  -3   2   5      924.65      913.13     76.43 o 
  -2   2   5     8259.03     9720.13    319.00 o 
  -1   2   5    18532.21    18839.17    563.61 o 
   0   2   5    40587.10    43135.01   1149.91 o 
   1   2   5       49.25       35.01     49.47 o 
   2   2   5    15510.04    15896.31    459.31 o 
   3   2   5     2565.16     2722.22    139.42 o 
   4   2   5     3843.02     4404.56    186.59 o 
   5   2   5       49.82       54.47     82.21 o 
   6   2   5     2657.39     2587.57    156.50 o 
   7   2   5      482.84      453.26    116.64 o 
   8   2   5      243.64      314.26    151.94 o 
   9   2   5      537.14      217.05    151.65 o 
  10   2   5        7.34      338.98    206.56 o 
  11   2   5      855.60      994.58    272.55 o 
  12   2   5      145.97      257.85    335.39 o 
  13   2   5       76.45      190.03    356.86 o 
 -14   3   5      847.28      703.19    331.61 o 
 -13   3   5     2720.29     3310.08    365.99 o 
 -12   3   5     4138.46     3682.23    354.59 o 
 -11   3   5        3.60     -109.55    190.06 o 
 -10   3   5     4763.25     4793.79    357.42 o 
  -9   3   5      447.40      359.62    168.56 o 
  -8   3   5    18622.06    17793.97    715.28 o 
  -7   3   5      421.95      505.83    119.39 o 
  -6   3   5     9014.48     8960.30    340.55 o 
  -5   3   5      128.28      175.88     80.44 o 
  -4   3   5     6137.55     6546.78    232.95 o 
  -3   3   5     7571.59     7369.02    243.23 o 
  -2   3   5    27581.69    28222.33    825.87 o 
  -1   3   5    14045.23    15374.12    471.91 o 
   0   3   5     5126.96     5906.28    195.88 o 
   1   3   5    27546.92    25750.53    708.54 o 
   2   3   5      742.56      688.32     73.08 o 
   3   3   5    11264.41    11827.87    364.46 o 
   4   3   5      850.94     1216.88    107.43 o 
   5   3   5     2310.09     2252.92    138.92 o 
   6   3   5     4404.72     4839.88    228.97 o 
   7   3   5     1365.86     1472.17    193.16 o 
   8   3   5      502.83      356.06    152.80 o 
   9   3   5     3634.29     3515.48    442.94 o 
  10   3   5      268.11     -170.72    299.87 o 
  11   3   5     1456.24      880.59    280.57 o 
  12   3   5     6331.84     6582.27    552.92 o 
  13   3   5      404.06      -10.73    350.71 o 
 -14   4   5      906.50     1098.08    385.39 o 
 -13   4   5      320.56      408.66    234.61 o 
 -12   4   5     3437.48     3754.87    355.17 o 
 -11   4   5     3546.33     3580.14    389.85 o 
 -10   4   5      436.23      115.72    171.22 o 
  -9   4   5     2421.40     2433.52    338.04 o 
  -8   4   5     6284.65     6293.35    354.61 o 
  -7   4   5      664.48      748.00    157.20 o 
  -6   4   5      511.50      470.60     85.27 o 
  -5   4   5       18.95       13.79     86.97 o 
  -4   4   5    31000.17    29962.19    831.73 o 
  -3   4   5     1568.44     1471.84     98.66 o 
  -2   4   5    30170.20    32079.75    874.84 o 
  -1   4   5     6915.04     6755.15    215.58 o 
   0   4   5      304.85      306.33     52.89 o 
   1   4   5      452.76      596.52     66.95 o 
   2   4   5     8874.57     8968.20    288.17 o 
   3   4   5     1456.22     1517.90    102.89 o 
   4   4   5    57932.61    57587.78   1550.48 o 
   5   4   5     2379.24     1980.39    133.88 o 
   6   4   5    10538.88    10307.08    424.83 o 
   7   4   5    21081.58    20850.95    929.54 o 
   8   4   5      736.86      513.44    162.71 o 
   9   4   5      351.03      303.83    186.05 o 
  10   4   5      352.21      405.52    213.70 o 
  11   4   5     1459.09     1843.04    301.16 o 
  12   4   5     2180.85     1907.71    534.33 o 
  13   4   5     1286.75     1141.57    400.17 o 
 -14   5   5       77.58       30.70    338.02 o 
 -13   5   5       68.04       10.89    224.30 o 
 -12   5   5      249.23       48.46    240.17 o 
 -11   5   5     3883.34     4521.13    363.77 o 
 -10   5   5     8561.91     8909.76    469.77 o 
  -9   5   5     6932.94     6366.93    375.91 o 
  -8   5   5     3246.90     3564.29    274.86 o 
  -7   5   5     2942.84     2789.54    193.22 o 
  -6   5   5    12759.84    12236.50    396.87 o 
  -5   5   5      345.89      386.34     87.22 o 
  -4   5   5     9416.58     8487.00    289.42 o 
  -3   5   5    10671.43    10250.63    373.37 o 
  -2   5   5    19693.32    19994.00    560.62 o 
  -1   5   5     5549.25     5644.89    192.41 o 
   0   5   5      211.94       77.98     56.00 o 
   1   5   5    18750.60    19873.62    561.60 o 
   2   5   5    18840.23    19851.64    565.38 o 
   3   5   5     4975.79     5179.97    200.06 o 
   4   5   5    55599.69    55617.32   1594.56 o 
   5   5   5      636.89      591.08    149.92 o 
   6   5   5     3828.64     3796.15    196.29 o 
   7   5   5       37.40       27.72     95.65 o 
   8   5   5        9.27     -134.01    134.01 o 
   9   5   5      699.57      854.10    206.09 o 
  10   5   5     6633.65     6995.93    474.55 o 
  11   5   5      907.06     1246.82    274.96 o 
  12   5   5       34.07      -34.81    244.97 o 
  13   5   5     1128.82     1123.99    372.57 o 
 -14   6   5      829.36      858.41    393.12 o 
 -13   6   5      299.13      196.23    295.91 o 
 -12   6   5      309.51      257.00    211.03 o 
 -11   6   5     9799.17    10720.54    549.68 o 
 -10   6   5      173.61      290.73    175.26 o 
  -9   6   5     8532.44     8263.72    477.55 o 
  -8   6   5        9.92      113.84    138.43 o 
  -7   6   5     1229.53     1247.62    137.78 o 
  -6   6   5    12442.73    11871.19    373.49 o 
  -5   6   5    28923.12    28109.95    802.34 o 
  -4   6   5     7970.64     8180.03    282.65 o 
  -3   6   5     9466.93     9704.45    312.31 o 
  -2   6   5    10695.00    11124.71    341.17 o 
  -1   6   5        1.38       51.80     43.45 o 
   0   6   5    21910.87    20355.31    611.45 o 
   1   6   5     4245.93     4244.42    154.98 o 
   2   6   5     8071.32     8647.58    289.17 o 
   3   6   5      891.87      876.83    117.11 o 
   4   6   5     1040.96      805.41     91.82 o 
   5   6   5     2854.56     2903.74    173.50 o 
   6   6   5    16695.37    16749.41    531.60 o 
   7   6   5    10178.86    10339.48    515.67 o 
   8   6   5     1230.49     1160.22    200.32 o 
   9   6   5     3782.62     3294.96    343.45 o 
  10   6   5      536.67      426.59    204.09 o 
  11   6   5     5326.41     6165.04    539.68 o 
  12   6   5      688.26      369.26    244.72 o 
  13   6   5       90.19     -258.50    258.50 o 
 -13   7   5      216.05      133.58    290.66 o 
 -12   7   5      137.82       -6.88    205.69 o 
 -11   7   5      992.36      788.11    341.41 o 
 -10   7   5      371.85       -4.25    174.64 o 
  -9   7   5     3167.56     3724.94    276.27 o 
  -8   7   5    20997.38    23362.96    795.65 o 
  -7   7   5     9458.13     9075.00    383.94 o 
  -6   7   5      417.24      480.77     90.74 o 
  -5   7   5     4034.41     3786.50    181.00 o 
  -4   7   5      688.70      796.60     87.10 o 
  -3   7   5     4499.49     4380.65    182.07 o 
  -2   7   5     3465.16     3326.03    146.16 o 
  -1   7   5     8521.76     8477.66    271.43 o 
   0   7   5       30.17      128.34     47.32 o 
   1   7   5     4517.51     4833.73    177.73 o 
   2   7   5    15257.54    15719.45    459.88 o 
   3   7   5    14320.84    14433.75    439.56 o 
   4   7   5      104.40        1.68     62.55 o 
   5   7   5     9871.05     9575.35    331.13 o 
   6   7   5      496.69      567.65     94.82 o 
   7   7   5       53.37      379.53    118.01 o 
   8   7   5     3614.87     3947.74    318.94 o 
   9   7   5     5550.44     6182.09    474.15 o 
  10   7   5     2225.87     2177.31    533.17 o 
  11   7   5      130.92      505.47    223.39 o 
  12   7   5     1618.08     1390.90    279.95 o 
  13   7   5      115.84      239.73    292.28 o 
 -13   8   5     6550.54     6705.59    542.22 o 
 -12   8   5     5506.19     5887.12    472.47 o 
 -11   8   5      742.89      767.72    224.13 o 
 -10   8   5      133.62      247.54    164.28 o 
  -9   8   5     9348.27     9789.68    469.72 o 
  -8   8   5     4762.52     5106.04    326.66 o 
  -7   8   5    49111.88    49441.16   1472.42 o 
  -6   8   5    17699.57    18517.51    567.27 o 
  -5   8   5        4.07       51.91     70.92 o 
  -4   8   5     8032.88     7799.83    275.67 o 
  -3   8   5    17736.69    17765.55    526.11 o 
  -2   8   5     4232.83     4105.75    181.09 o 
  -1   8   5    32574.46    29672.61    821.98 o 
   0   8   5      125.50      -28.02     53.62 o 
   1   8   5     2162.09     2178.38    119.09 o 
   2   8   5    32777.09    30761.51    852.07 o 
   3   8   5     1319.23     1404.02     98.21 o 
   4   8   5      839.61      716.19     84.86 o 
   5   8   5       58.43       89.13     67.64 o 
   6   8   5     4603.08     4414.33    233.89 o 
   7   8   5    31035.22    30431.51   1037.46 o 
   8   8   5     3578.02     3967.64    320.80 o 
   9   8   5      215.82      244.68    169.23 o 
  10   8   5       56.19      122.48    165.27 o 
  11   8   5     1492.39     1206.95    257.14 o 
  12   8   5     7763.06     8285.70    573.92 o 
  13   8   5     3118.71     2774.21    372.37 o 
 -13   9   5      502.36      625.54    443.89 o 
 -12   9   5     3369.76     2403.74    350.93 o 
 -11   9   5     4934.22     5579.49    395.97 o 
 -10   9   5     3569.95     3960.87    320.33 o 
  -9   9   5     9687.10    10792.37    520.38 o 
  -8   9   5    17016.27    17172.95    606.57 o 
  -7   9   5     6530.95     5743.78    289.72 o 
  -6   9   5     2078.81     2040.69    150.71 o 
  -5   9   5      508.12      727.18    101.96 o 
  -4   9   5      667.20      847.10     95.33 o 
  -3   9   5    70257.22    70630.72   1882.60 o 
  -2   9   5     8709.56     7823.73    264.02 o 
  -1   9   5      173.32      244.56     63.66 o 
   0   9   5     7717.42     6929.67    266.14 o 
   1   9   5    23827.33    26535.47    803.01 o 
   2   9   5     1300.46     1253.33    105.85 o 
   3   9   5    18461.80    18590.16    591.58 o 
   4   9   5     1861.83     1611.00    108.28 o 
   5   9   5     3213.72     3699.80    249.61 o 
   6   9   5     1085.21      821.70    172.83 o 
   7   9   5     1534.71     1621.40    202.18 o 
   8   9   5      126.47      101.96    135.03 o 
   9   9   5    11240.97    10298.27    557.30 o 
  10   9   5     2525.83     2767.08    407.10 o 
  11   9   5      179.91      230.17    220.59 o 
  12   9   5     2643.82     2316.67    338.42 o 
  13   9   5       92.33       67.94    498.72 o 
 -13  10   5      649.30      398.32    357.95 o 
 -12  10   5      398.37     -156.09    229.42 o 
 -11  10   5     5545.51     6158.82    444.56 o 
 -10  10   5    10109.12    10617.33    519.02 o 
  -9  10   5      933.81      806.76    209.05 o 
  -8  10   5    12376.40    11843.82    466.40 o 
  -7  10   5      627.34      557.84    145.93 o 
  -6  10   5    27525.81    28188.16    821.54 o 
  -5  10   5    35591.98    33264.79    942.04 o 
  -4  10   5      290.05      283.81     79.73 o 
  -3  10   5       57.48      -39.32     62.12 o 
  -2  10   5     1219.48     1394.72    100.56 o 
  -1  10   5     7914.88     7961.92    266.08 o 
   0  10   5    12362.45    12302.56    412.11 o 
   1  10   5     7704.49     7577.88    281.91 o 
   2  10   5     1225.91     1266.61    111.03 o 
   3  10   5    19706.46    20066.38    636.03 o 
   4  10   5     7861.29     7848.20    315.92 o 
   5  10   5    33067.89    30472.52    937.01 o 
   6  10   5    23273.11    24313.70    779.75 o 
   7  10   5       38.01      167.51    261.51 o 
   8  10   5     2460.82     2385.10    259.62 o 
   9  10   5    13512.69    13583.09    647.26 o 
  10  10   5      429.45      452.38    213.52 o 
  11  10   5     5157.73     5372.00    464.59 o 
  12  10   5      168.44     -311.18    311.18 o 
  13  10   5      344.81      276.99    359.56 o 
 -13  11   5      301.23      408.53    349.49 o 
 -12  11   5     3021.60     3336.87    369.75 o 
 -11  11   5        0.08       63.24    228.72 o 
 -10  11   5    17752.76    18568.75    739.44 o 
  -9  11   5    10571.07    10151.16    486.22 o 
  -8  11   5        2.00       22.20    110.94 o 
  -7  11   5     4474.98     4666.44    257.80 o 
  -6  11   5     4727.00     4688.13    226.28 o 
  -5  11   5     2789.57     2871.14    173.52 o 
  -4  11   5    15756.19    14324.51    447.78 o 
  -3  11   5       58.27      173.57     71.70 o 
  -2  11   5     3619.30     3192.38    155.85 o 
  -1  11   5    19208.98    17604.17    513.05 o 
   0  11   5     1555.13     2005.07    142.73 o 
   1  11   5    33406.82    33429.06   1001.60 o 
   2  11   5      143.95      444.27     80.86 o 
   3  11   5      581.59      468.37     92.98 o 
   4  11   5    68017.56    68460.36   1975.27 o 
   5  11   5    10210.24    10153.45    393.80 o 
   6  11   5     1943.30     1712.15    175.87 o 
   7  11   5      378.17      299.51    125.26 o 
   8  11   5      858.31      742.97    186.74 o 
   9  11   5     4401.52     4593.18    368.24 o 
  10  11   5    14777.80    15251.63    863.13 o 
  11  11   5     3747.05     3197.64    448.56 o 
  12  11   5      616.44      899.62    358.67 o 
 -13  12   5     1461.37     1971.65    495.08 o 
 -12  12   5      797.33      941.45    292.36 o 
 -11  12   5       26.67      225.65    229.51 o 
 -10  12   5      630.09     -189.17    204.88 o 
  -9  12   5     5404.98     5884.21    419.76 o 
  -8  12   5      741.62      590.57    138.97 o 
  -7  12   5    26473.65    27565.88    962.08 o 
  -6  12   5     4956.71     4500.04    221.11 o 
  -5  12   5     3688.95     3845.42    199.62 o 
  -4  12   5    50797.30    51775.82   1334.55 o 
  -3  12   5        5.16       73.25     70.81 o 
  -2  12   5    15900.10    15981.81    484.22 o 
  -1  12   5     6128.65     6564.57    226.89 o 
   0  12   5     6042.04     6373.50    294.87 o 
   1  12   5    12551.13    11375.55    395.46 o 
   2  12   5    24620.42    22961.49    783.45 o 
   3  12   5     2474.45     2511.28    182.58 o 
   4  12   5     1608.79     1512.82    140.24 o 
   5  12   5      470.01      549.16    106.14 o 
   6  12   5      218.94      329.39    121.41 o 
   7  12   5    19722.40    19559.70    739.21 o 
   8  12   5     7116.69     6133.71    404.24 o 
   9  12   5       71.27       63.04    380.00 o 
  10  12   5       62.72      219.49    271.27 o 
  11  12   5      202.44      276.87    308.55 o 
  12  12   5     6597.97     7163.54    803.98 o 
 -13  13   5     1147.52     2226.57    457.81 o 
 -12  13   5     2779.38     1846.59    336.41 o 
 -11  13   5     1973.85     2022.13    301.90 o 
 -10  13   5       22.93      -55.09    205.19 o 
  -9  13   5       41.47        1.54    142.41 o 
  -8  13   5    23122.84    22108.62    751.42 o 
  -7  13   5     3966.70     4104.62    260.49 o 
  -6  13   5     1461.09     1069.97    123.46 o 
  -5  13   5     4004.57     4301.15    220.18 o 
  -4  13   5      967.90     1084.67    116.63 o 
  -3  13   5    26371.04    25932.25    746.41 o 
  -2  13   5     7895.07     6681.38    345.62 o 
  -1  13   5      271.34      177.08     78.77 o 
   0  13   5      516.63      663.60     99.82 o 
   1  13   5     1302.48      956.42    103.41 o 
   2  13   5    16787.86    15686.50    577.02 o 
   3  13   5    40519.95    40825.36   1225.12 o 
   4  13   5      176.23      287.69     87.13 o 
   5  13   5     3895.26     3642.40    262.52 o 
   6  13   5    34463.39    32543.00   1108.27 o 
   7  13   5      610.95      743.59    195.82 o 
   8  13   5    24056.60    23929.96    974.76 o 
   9  13   5     1350.05     1274.62    314.00 o 
  10  13   5     1058.25     1315.99    349.45 o 
  11  13   5     1401.44     1928.72    473.97 o 
  12  13   5     8286.45     8178.60    703.00 o 
 -13  14   5     1646.80     1240.60    358.93 o 
 -12  14   5     2337.31     2942.49    452.31 o 
 -11  14   5      867.61     1367.56    285.51 o 
 -10  14   5     3220.06     3388.64    355.25 o 
  -9  14   5      878.83      691.01    207.28 o 
  -8  14   5     2190.40     2153.41    203.23 o 
  -7  14   5     2274.93     2439.78    201.11 o 
  -6  14   5    20243.26    19676.16    608.43 o 
  -5  14   5    12501.05    12496.72    424.25 o 
  -4  14   5      368.38      566.34     98.81 o 
  -3  14   5       54.20      141.56     77.70 o 
  -2  14   5      749.72      520.73     96.35 o 
  -1  14   5     3205.09     3964.68    176.55 o 
   0  14   5    18977.79    18336.31    595.02 o 
   1  14   5    20106.94    19279.05    623.27 o 
   2  14   5    10423.17    11302.63    450.59 o 
   3  14   5     5577.34     6483.11    304.61 o 
   4  14   5    12887.33    13601.44    548.27 o 
   5  14   5     7032.98     7281.86    369.09 o 
   6  14   5    14992.36    14422.86    651.20 o 
   7  14   5     5043.44     5535.10    466.40 o 
   8  14   5     6120.82     7042.82    454.91 o 
   9  14   5     3340.29     2643.95    393.66 o 
  10  14   5      420.51      655.33    358.69 o 
  11  14   5      116.51       96.74    311.99 o 
  12  14   5     1113.09     2073.10    554.86 o 
 -13  15   5      835.85     1015.06    372.80 o 
 -12  15   5     5285.60     3967.17    429.30 o 
 -11  15   5      307.04      447.13    242.00 o 
 -10  15   5     8914.37    10363.99    804.13 o 
  -9  15   5     4130.44     4349.21    363.21 o 
  -8  15   5     2996.42     2793.90    225.86 o 
  -7  15   5     2178.44     2278.84    196.96 o 
  -6  15   5     8537.18     9146.79    359.72 o 
  -5  15   5    12339.67    13344.55    495.28 o 
  -4  15   5     9834.57     9799.28    351.75 o 
  -3  15   5      320.14      255.40     92.39 o 
  -2  15   5    10305.14    10329.46    346.73 o 
  -1  15   5    44364.83    43526.07   1189.80 o 
   0  15   5      171.76      167.40     84.56 o 
   1  15   5    18147.54    17597.11    570.88 o 
   2  15   5      660.86      348.65    115.00 o 
   3  15   5      431.08      466.44    131.21 o 
   4  15   5    23092.93    21876.77    780.45 o 
   5  15   5    21295.73    20419.79    756.42 o 
   6  15   5     4025.21     3632.43    314.95 o 
   7  15   5    17050.83    17131.99    761.70 o 
   8  15   5      286.88      347.67    324.90 o 
   9  15   5     1466.35     1299.39    318.76 o 
  10  15   5    13525.54    14190.12    861.29 o 
  11  15   5      101.90      517.58    334.24 o 
  12  15   5     1059.76     1220.23    401.26 o 
 -12  16   5     1122.11     1185.89    561.88 o 
 -11  16   5     1553.84     1393.12    288.97 o 
 -10  16   5     1758.93     1841.86    283.86 o 
  -9  16   5      742.98      676.23    213.23 o 
  -8  16   5    10443.59     9716.68    460.07 o 
  -7  16   5     3834.96     3706.20    388.65 o 
  -6  16   5     1220.13      960.77    130.83 o 
  -5  16   5     4824.74     4546.28    225.50 o 
  -4  16   5     1599.39     1685.65    138.63 o 
  -3  16   5      138.07       28.69     82.20 o 
  -2  16   5     1543.31     1540.82    125.12 o 
  -1  16   5    21843.14    23475.29    688.26 o 
   0  16   5    27282.61    25013.13    782.80 o 
   1  16   5     1640.04     1601.56    135.18 o 
   2  16   5      350.80       68.60    115.34 o 
   3  16   5    11006.24     9858.95    484.46 o 
   4  16   5     1521.81     1702.45    193.57 o 
   5  16   5    18833.24    19214.56    727.53 o 
   6  16   5     3596.92     4627.60    577.71 o 
   7  16   5       63.54       82.56    179.41 o 
   8  16   5     1994.84     2162.97    288.35 o 
   9  16   5     4190.92     4498.71    471.89 o 
  10  16   5      163.93      178.46    302.71 o 
  11  16   5     2537.95     2833.64    839.71 o 
  12  16   5      279.79      609.73    463.44 o 
 -12  17   5      661.84     1011.88    329.60 o 
 -11  17   5      722.18      519.93    249.57 o 
 -10  17   5      602.74      378.01    216.55 o 
  -9  17   5      347.89      532.33    196.42 o 
  -8  17   5     5883.01     6905.61    389.26 o 
  -7  17   5       32.86        9.38    113.01 o 
  -6  17   5     7556.12     7392.60    350.74 o 
  -5  17   5     1519.83     1411.40    139.76 o 
  -4  17   5        0.18      -80.57     80.57 o 
  -3  17   5    38216.18    37640.61   1065.25 o 
  -2  17   5    24507.14    23409.54    690.81 o 
  -1  17   5    11282.72    11503.38    424.97 o 
   0  17   5      149.87      196.26     84.91 o 
   1  17   5    15628.92    14098.30    596.27 o 
   2  17   5     8191.22     7592.85    381.27 o 
   3  17   5    18296.26    18859.49    698.23 o 
   4  17   5      237.68      194.56    135.60 o 
   5  17   5      885.53     1143.21    197.68 o 
   6  17   5     6442.38     6813.01    439.23 o 
   7  17   5       14.35      345.36    199.10 o 
   8  17   5     3927.01     3855.52    364.05 o 
   9  17   5      229.22      410.12    278.46 o 
  10  17   5      763.80      521.18    329.80 o 
  11  17   5     2467.87     3057.39    475.94 o 
  12  17   5     2423.13     2650.18    488.16 o 
 -12  18   5     4877.78     5298.47    533.81 o 
 -11  18   5      178.09      401.16    234.08 o 
 -10  18   5      602.19      789.49    220.27 o 
  -9  18   5     1253.54     1281.54    245.39 o 
  -8  18   5     3969.91     3817.91    447.18 o 
  -7  18   5    10175.37    10604.60    477.98 o 
  -6  18   5     3593.36     3146.91    224.51 o 
  -5  18   5      232.88       49.82     86.93 o 
  -4  18   5    28633.52    29058.84    849.17 o 
  -3  18   5        4.05      146.17     93.36 o 
  -2  18   5     7148.25     6965.07    287.73 o 
  -1  18   5    13821.78    15767.14    552.83 o 
   0  18   5     6509.94     6230.53    309.87 o 
   1  18   5      482.93      321.47    143.04 o 
   2  18   5    29486.57    28579.88    981.15 o 
   3  18   5      217.77      342.18    135.22 o 
   4  18   5     2589.53     2509.61    254.51 o 
   5  18   5       10.71      172.96    155.84 o 
   6  18   5        5.94      166.98    173.19 o 
   7  18   5     3816.62     4645.04    475.64 o 
   8  18   5       16.43     -227.92    227.92 o 
   9  18   5      555.83      367.31    283.28 o 
  10  18   5      224.75      946.46    383.48 o 
  11  18   5      147.67      -45.28    335.79 o 
 -12  19   5      956.47      911.29    292.42 o 
 -11  19   5      392.02      305.01    237.58 o 
 -10  19   5     2594.08     2541.19    444.73 o 
  -9  19   5      970.03     1262.22    260.08 o 
  -8  19   5      355.74      372.82    170.42 o 
  -7  19   5       20.51       48.08    130.01 o 
  -6  19   5     2456.22     2467.11    212.34 o 
  -5  19   5     3237.03     3251.11    192.86 o 
  -4  19   5    23679.54    21945.07    671.26 o 
  -3  19   5     3069.26     3351.64    223.47 o 
  -2  19   5     3129.70     3209.82    213.09 o 
  -1  19   5     1326.52     1312.72    142.99 o 
   0  19   5     8799.23     9058.21    368.70 o 
   1  19   5     3200.65     3586.21    446.62 o 
   2  19   5     7461.12     7871.95    393.33 o 
   3  19   5      724.83      980.48    172.20 o 
   4  19   5     1963.86     2258.42    271.58 o 
   5  19   5      777.88      702.86    180.55 o 
   6  19   5      574.75      343.89    205.41 o 
   7  19   5       51.51     -165.57    192.42 o 
   8  19   5      432.89      637.39    214.74 o 
   9  19   5     1685.89     1476.85    340.36 o 
  10  19   5     4333.29     5070.40    546.74 o 
  11  19   5       26.62      -51.58    350.10 o 
 -12  20   5      159.29      263.72    399.77 o 
 -11  20   5     9220.13     9474.52    589.92 o 
 -10  20   5     1761.07     1815.34    294.51 o 
  -9  20   5     6118.36     7787.56    513.69 o 
  -8  20   5      393.26      478.61    158.80 o 
  -7  20   5     5797.46     5581.68    360.04 o 
  -6  20   5     4989.48     4911.47    314.32 o 
  -5  20   5    11724.54    11392.64    412.21 o 
  -4  20   5     6651.13     6190.66    379.83 o 
  -3  20   5     9015.84     9561.93    390.05 o 
  -2  20   5     6052.88     5745.19    288.90 o 
  -1  20   5     2798.02     2948.93    208.76 o 
   0  20   5    46483.70    45526.19   1494.62 o 
   1  20   5     3951.95     4138.26    287.86 o 
   2  20   5     7179.63     7469.93    389.49 o 
   3  20   5     7462.41     6581.30    378.60 o 
   4  20   5     2459.59     2561.09    227.86 o 
   5  20   5       30.21      127.18    169.00 o 
   6  20   5     4000.06     4431.17    379.08 o 
   7  20   5      718.48      528.90    236.21 o 
   8  20   5       74.75      177.26    196.04 o 
   9  20   5     1806.26     1443.14    581.22 o 
  10  20   5      557.88      915.30    354.05 o 
  11  20   5     5352.93     5580.76    598.15 o 
 -11  21   5      492.02     1097.90    337.66 o 
 -10  21   5       45.05     -198.25    241.20 o 
  -9  21   5     3021.38     3160.20    319.96 o 
  -8  21   5       82.84     -141.48    141.48 o 
  -7  21   5     1821.42     1720.60    223.24 o 
  -6  21   5     1630.70     1332.07    221.37 o 
  -5  21   5      272.11      392.20    117.07 o 
  -4  21   5     6418.52     6356.10    313.93 o 
  -3  21   5     4832.03     4954.90    278.96 o 
  -2  21   5        1.65      104.48    101.38 o 
  -1  21   5     5708.68     5399.56    284.30 o 
   0  21   5      525.76      168.52    139.76 o 
   1  21   5       25.84      120.10    149.25 o 
   2  21   5     7284.82     7441.51    413.64 o 
   3  21   5       34.25      168.74    156.99 o 
   4  21   5     3698.88     3734.74    267.42 o 
   5  21   5     6163.00     6350.46    390.05 o 
   6  21   5      478.24      388.71    227.96 o 
   7  21   5      784.21      854.44    247.49 o 
   8  21   5      116.55     -151.23    194.47 o 
   9  21   5       78.57      220.84    289.26 o 
  10  21   5      451.54     1213.14    389.98 o 
  11  21   5       27.27     -126.61    355.64 o 
 -11  22   5      610.01     1282.18    380.39 o 
 -10  22   5      423.77      -21.90    284.59 o 
  -9  22   5     2084.59     2156.63    290.54 o 
  -8  22   5     1504.29     1027.86    225.74 o 
  -7  22   5     4192.84     4639.54    519.18 o 
  -6  22   5     2670.00     2486.57    275.95 o 
  -5  22   5     1665.35     1865.60    198.73 o 
  -4  22   5    16903.91    16273.56    578.83 o 
  -3  22   5    10216.83    10141.85    390.08 o 
  -2  22   5    31691.15    31582.29    995.82 o 
  -1  22   5    15903.87    15515.42    714.88 o 
   0  22   5    31343.84    32295.12   1108.04 o 
   1  22   5      699.35      815.41    175.91 o 
   2  22   5    37925.83    38147.07   1418.05 o 
   3  22   5      211.88      -42.15    147.13 o 
   4  22   5     3502.89     3508.30    293.15 o 
   5  22   5    11991.99    13293.67    600.65 o 
   6  22   5      178.28      172.79    206.25 o 
   7  22   5    10576.06    11993.92    605.59 o 
   8  22   5      455.22      299.28    257.11 o 
   9  22   5     5300.74     6070.83    750.21 o 
  10  22   5      119.85      300.44    360.46 o 
 -11  23   5       14.81      913.68    578.60 o 
 -10  23   5      624.46     1268.72    425.81 o 
  -9  23   5      218.89      205.95    338.52 o 
  -8  23   5     5502.42     6192.40    518.69 o 
  -7  23   5     5127.71     5450.39    434.73 o 
  -6  23   5     3886.10     4091.99    344.19 o 
  -5  23   5    10190.61     9641.08    421.83 o 
  -4  23   5     1055.18     1302.05    158.26 o 
  -3  23   5     6363.18     6683.55    331.61 o 
  -2  23   5       30.29       49.92    105.50 o 
  -1  23   5     2119.69     1938.33    283.64 o 
   0  23   5      178.21       55.06    160.21 o 
   1  23   5      924.45      973.01    184.53 o 
   2  23   5       10.81      257.90    158.37 o 
   3  23   5     2284.79     2109.64    237.34 o 
   4  23   5      377.30      393.09    183.65 o 
   5  23   5     5425.93     5207.51    367.69 o 
   6  23   5      333.50       49.60    217.32 o 
   7  23   5      695.28      449.68    262.33 o 
   8  23   5      192.55     -214.50    214.50 o 
   9  23   5      362.66     -307.61    307.61 o 
  10  23   5       73.54      289.06    474.53 o 
 -10  24   5      253.48      742.37    482.91 o 
  -9  24   5     3489.94     4107.36    461.95 o 
  -8  24   5      601.20      413.88    241.18 o 
  -7  24   5     1766.13     1119.67    313.22 o 
  -6  24   5     3328.87     2774.02    322.89 o 
  -5  24   5      254.42      268.08    136.37 o 
  -4  24   5     3354.90     3584.18    302.61 o 
  -3  24   5      376.29      297.87    120.35 o 
  -2  24   5     5626.48     5723.85    345.10 o 
  -1  24   5     6620.27     6567.29    485.18 o 
   0  24   5     2876.21     3145.59    265.90 o 
   1  24   5     3770.96     3569.22    586.19 o 
   2  24   5      507.05      327.10    217.05 o 
   3  24   5     3342.13     3503.06    298.87 o 
   4  24   5    13602.56    13788.64    613.01 o 
   5  24   5     3987.56     4384.99    351.09 o 
   6  24   5      123.88      -13.75    260.62 o 
   7  24   5     4043.21     4762.67    440.84 o 
   8  24   5     1256.18      596.40    341.20 o 
   9  24   5     2555.74     2060.94    470.05 o 
  10  24   5      304.88       54.75    378.13 o 
 -10  25   5     1488.44     1848.58    625.88 o 
  -9  25   5     1012.91     1198.47    323.58 o 
  -8  25   5     3011.68     3832.54    447.71 o 
  -7  25   5       52.39       69.29    265.51 o 
  -6  25   5     6976.87     6291.21    727.08 o 
  -5  25   5       20.83      -43.39    149.80 o 
  -4  25   5     3756.55     3747.03    265.90 o 
  -3  25   5      112.75      225.49    136.19 o 
  -2  25   5        2.42       18.53    122.62 o 
  -1  25   5     3028.33     3395.80    274.01 o 
   0  25   5     1468.22     1300.61    200.11 o 
   1  25   5    10292.90    10988.09    523.42 o 
   2  25   5     1415.73     1378.07    222.90 o 
   3  25   5     4938.68     4981.56    357.48 o 
   4  25   5    11676.45    11731.29    567.01 o 
   5  25   5     2055.16     2191.37    258.55 o 
   6  25   5     1746.00     1680.97    337.38 o 
   7  25   5        0.32     -242.38    242.38 o 
   8  25   5     2498.17     2295.58    355.14 o 
   9  25   5      372.33      617.38    390.59 o 
 -10  26   5       55.05      275.98    434.58 o 
  -9  26   5      511.04      344.78    392.06 o 
  -8  26   5     1503.17     1722.05    448.03 o 
  -7  26   5      180.51      199.87    284.95 o 
  -6  26   5      331.34     -121.53    306.92 o 
  -5  26   5      595.76      467.97    173.17 o 
  -4  26   5      283.86     -173.32    199.11 o 
  -3  26   5     1226.73     1454.36    271.51 o 
  -2  26   5     1925.46     1673.92    210.33 o 
  -1  26   5     3111.89     3380.89    288.70 o 
   0  26   5      664.24      729.96    205.69 o 
   1  26   5      163.81       69.71    153.43 o 
   2  26   5     4759.94     4691.73    375.82 o 
   3  26   5      511.38      325.59    186.65 o 
   4  26   5     2984.93     2937.04    305.96 o 
   5  26   5     4346.77     5200.05    456.43 o 
   6  26   5      530.09       76.59    257.36 o 
   7  26   5       21.32      339.03    284.36 o 
   8  26   5      951.22      692.65    349.79 o 
   9  26   5     1684.09     1533.19    429.92 o 
  -9  27   5     2145.21     2634.79    434.99 o 
  -8  27   5     2782.12     3071.17    434.88 o 
  -7  27   5       13.69     -261.16    261.16 o 
  -6  27   5     2766.41     2512.87    466.42 o 
  -5  27   5     8238.60     7922.97    508.08 o 
  -4  27   5     6006.30     6551.53    447.73 o 
  -3  27   5     4607.64     3942.27    633.73 o 
  -2  27   5      406.86      399.30    345.64 o 
  -1  27   5     3897.15     4341.63    422.18 o 
   0  27   5        6.23       83.90    252.12 o 
   1  27   5     2435.87     2851.15    273.89 o 
   2  27   5     1945.07     1575.68    236.96 o 
   3  27   5     8938.62     8873.51    462.99 o 
   4  27   5     4351.91     4375.84    492.68 o 
   5  27   5     3579.46     2656.76    379.52 o 
   6  27   5     2286.64     3010.58    393.08 o 
   7  27   5      104.82     -162.76    293.71 o 
   8  27   5     8458.78     8155.18    612.63 o 
   9  27   5       11.36       49.42    356.94 o 
  -9  28   5        0.11     -220.53    266.21 o 
  -8  28   5      197.56     -122.38    289.95 o 
  -7  28   5      344.43      546.84    300.45 o 
  -6  28   5     2705.33     2437.30    312.91 o 
  -5  28   5      576.43      485.36    187.92 o 
  -4  28   5     3437.02     3620.47    417.40 o 
  -3  28   5      623.31      786.00    269.35 o 
  -2  28   5     2503.23     3213.99    381.71 o 
  -1  28   5      250.40      399.00    202.26 o 
   0  28   5    10441.89    11133.47    554.41 o 
   1  28   5     2498.28     2641.30    289.35 o 
   2  28   5     3055.04     2752.46    292.11 o 
   3  28   5     3525.96     3198.98    321.97 o 
   4  28   5      614.00      236.99    232.03 o 
   5  28   5     1475.19     1767.65    338.75 o 
   6  28   5     1436.85     1566.63    342.88 o 
   7  28   5     1442.05     1439.53    363.43 o 
   8  28   5      238.66      764.82    376.68 o 
  -9  29   5      438.55      758.40    350.64 o 
  -8  29   5     5343.46     4608.21    543.64 o 
  -7  29   5      161.60      378.90    288.75 o 
  -6  29   5     5297.44     5175.96    449.16 o 
  -5  29   5      457.81      -65.83    201.71 o 
  -4  29   5      431.86      275.54    239.99 o 
  -3  29   5    10932.08    10682.41    700.38 o 
  -2  29   5     1455.17     1154.33    332.34 o 
  -1  29   5      626.20       92.73    273.00 o 
   0  29   5        7.98        6.18    175.85 o 
   1  29   5     3916.79     3808.82    372.69 o 
   2  29   5       10.28      -47.10    228.07 o 
   3  29   5    12380.56    11639.51    592.79 o 
   4  29   5       25.72      -94.23    203.42 o 
   5  29   5      917.81      851.09    320.35 o 
   6  29   5     6761.17     8289.30    600.42 o 
   7  29   5      703.70      939.69    360.69 o 
   8  29   5     3554.03     3827.77    481.67 o 
  -8  30   5        7.55     -305.92    305.92 o 
  -7  30   5     7124.71     7200.60    617.10 o 
  -6  30   5     2748.67     2694.83    342.30 o 
  -5  30   5      124.28      363.52    323.07 o 
  -4  30   5     1244.20     1682.42    323.50 o 
  -3  30   5      173.18      141.03    273.66 o 
  -2  30   5     4120.63     4048.83    618.14 o 
  -1  30   5     1145.18      995.44    338.09 o 
   0  30   5      373.60      393.11    238.37 o 
   1  30   5     3807.88     4673.93    423.27 o 
   2  30   5    12199.04    11099.08    901.47 o 
   3  30   5      975.06      127.41    266.42 o 
   4  30   5       89.44      259.27    267.73 o 
   5  30   5     4303.15     4101.94    447.71 o 
   6  30   5      291.77      -43.96    292.53 o 
   7  30   5     6155.41     7196.75    590.61 o 
  -8  31   5        0.12     -274.41    330.86 o 
  -7  31   5       32.20     -200.04    259.34 o 
  -6  31   5     1166.63      692.50    554.08 o 
  -5  31   5     1931.39     2792.30    615.35 o 
  -4  31   5     8489.62     8795.70    895.78 o 
  -3  31   5      578.07       81.74    315.26 o 
  -2  31   5        4.80      153.65    289.19 o 
  -1  31   5     5161.52     5823.13    536.26 o 
   0  31   5      384.18      -17.41    299.14 o 
   1  31   5     2454.24     2662.20    348.55 o 
   2  31   5     1387.01     1224.74    286.94 o 
   3  31   5       98.32        3.24    230.49 o 
   4  31   5     4704.54     5072.46    483.44 o 
   5  31   5     7852.68     7203.78    676.27 o 
   6  31   5      100.89     -143.07    405.49 o 
   7  31   5        6.31     -297.37    297.37 o 
  -7  32   5      329.22      -29.39    379.63 o 
  -6  32   5     3348.97     3205.57    474.25 o 
  -5  32   5    10718.00    10969.74    891.32 o 
  -4  32   5      864.49     1038.40    331.94 o 
  -3  32   5     1150.88      157.11    313.30 o 
  -2  32   5     1002.76      950.18    334.66 o 
  -1  32   5     3875.83     3622.01    460.07 o 
   0  32   5     5101.35     6543.99    618.69 o 
   1  32   5     4389.21     5063.21    439.84 o 
   2  32   5        4.21      -63.27    227.59 o 
   3  32   5     2814.41     2370.54    371.53 o 
   4  32   5     1630.66     1673.52    341.26 o 
   5  32   5     3837.31     3396.75    546.28 o 
   6  32   5     3764.99     2882.44   1027.99 o 
  -6  33   5        2.39     -101.83    381.71 o 
  -5  33   5        0.44      532.04    375.69 o 
  -4  33   5     2170.07     1774.74    382.93 o 
  -3  33   5     5360.92     7047.18    742.45 o 
  -2  33   5     2421.64     2767.33    450.44 o 
  -1  33   5      737.50      869.09    373.57 o 
   0  33   5      163.53      175.21    321.03 o 
   1  33   5       98.46      240.01    333.76 o 
   2  33   5      836.06      501.39    272.27 o 
   3  33   5     7583.25     7674.53    663.94 o 
   4  33   5     3244.97     4092.68    449.86 o 
   5  33   5     1144.11      945.28    452.16 o 
   6  33   5      563.11      611.62    457.33 o 
  -6  34   5     2793.79     2041.32    901.17 o 
  -5  34   5     1657.81     1497.88    464.25 o 
  -4  34   5     4762.64     4518.37    528.95 o 
  -3  34   5     3714.50     4278.48    521.64 o 
  -2  34   5     7065.27     7563.15    647.87 o 
  -1  34   5     5785.00     5621.46    585.49 o 
   0  34   5      101.28      699.97    370.38 o 
   1  34   5     2385.66     3266.82    490.76 o 
   2  34   5    13446.80    13942.61   1268.16 o 
   3  34   5       37.82      105.79    258.72 o 
   4  34   5     3523.45     3580.77    451.62 o 
   5  34   5       88.39      172.32    406.69 o 
  -5  35   5       32.26     -385.39    385.39 o 
  -4  35   5      639.07     -116.00    473.90 o 
  -3  35   5     4129.50     5803.20    612.58 o 
  -2  35   5      376.77     -199.28    376.30 o 
  -1  35   5      363.34      454.19    370.75 o 
   0  35   5      167.40      327.83    411.25 o 
   1  35   5      378.36      946.22    406.46 o 
   2  35   5      655.05      271.39    382.69 o 
   3  35   5     4825.95     4989.91    485.95 o 
   4  35   5     2608.12     2677.91    412.55 o 
  -4  36   5      217.63      274.45    542.94 o 
  -3  36   5      661.98      613.33    389.77 o 
  -2  36   5     2916.73     1215.03    560.60 o 
  -1  36   5       92.42      344.04    390.62 o 
   0  36   5    15420.23    16287.58   1003.22 o 
   1  36   5     1899.13     1424.56    421.95 o 
   2  36   5        5.21     -340.37    340.37 o 
   3  36   5     1203.21      811.20    395.17 o 
  -2  37   5     1737.85     1341.34    607.30 o 
  -1  37   5     8849.68     9374.86    776.30 o 
   0  37   5       12.27       -9.08    392.10 o 
   1  37   5     3863.48     3089.50    539.05 o 
 -14   0   6     3651.16     3997.77    837.69 o 
 -13   0   6      161.61      477.69    550.10 o 
 -12   0   6      569.25     1687.94    426.17 o 
 -11   0   6     2291.67     3211.99    466.70 o 
 -10   0   6      930.93      967.86    378.14 o 
  -9   0   6    11299.83    13534.34    822.63 o 
  -8   0   6     1547.23     1548.27    349.29 o 
  -7   0   6      167.55      561.48    172.84 o 
  -6   0   6     5945.02     6069.31    347.44 o 
  -5   0   6    64617.48    61180.17   2332.84 o 
  -4   0   6     5137.81     5485.68    308.67 o 
  -3   0   6      155.87       82.02     73.59 o 
  -2   0   6    37199.95    37376.21   1670.75 o 
  -1   0   6     4116.10     5241.51    376.36 o 
   0   0   6   131998.69   120177.17   3965.37 o 
   1   0   6   209086.94   218666.83   8015.86 o 
   2   0   6    63091.21    72340.66   2720.17 o 
   3   0   6    45212.23    48322.50   1841.97 o 
   4   0   6    11184.08    10527.26    524.03 o 
   5   0   6    27200.25    29065.57   1175.70 o 
   6   0   6    28860.19    26819.37   1100.71 o 
   7   0   6     1183.54     1323.52    260.88 o 
   8   0   6     5333.75     6703.01    535.45 o 
   9   0   6     1186.02      791.61    285.47 o 
  10   0   6     1246.50     1066.28    308.56 o 
  11   0   6     6415.79     6064.22   1255.32 o 
  12   0   6      440.46      208.15    504.98 o 
  13   0   6       71.94       88.87    523.82 o 
 -14   1   6      871.22     1013.02    432.36 o 
 -13   1   6      535.50      303.78    369.30 o 
 -12   1   6        9.90     -157.96    221.74 o 
 -11   1   6     1770.49     1163.08    551.93 o 
 -10   1   6     3224.37     3888.05    332.08 o 
  -9   1   6       80.39       77.91    162.25 o 
  -8   1   6    22253.98    23535.57    940.39 o 
  -7   1   6     1900.56     1597.77    168.94 o 
  -6   1   6      567.10      644.08     91.27 o 
  -5   1   6     2116.02     2198.46    135.52 o 
  -4   1   6    16137.98    16297.69    489.50 o 
  -3   1   6     2111.06     1543.99     96.76 o 
  -2   1   6    32596.66    35049.87   1112.96 o 
  -1   1   6     4329.11     4511.72    205.63 o 
   0   1   6     1437.47     1206.85     75.57 o 
   1   1   6      790.86     1157.72     88.86 o 
   2   1   6     3461.35     3753.87    205.42 o 
   3   1   6     2534.11     2804.00    150.66 o 
   4   1   6    15058.20    15024.91    464.27 o 
   5   1   6    22069.78    20598.03    610.00 o 
   6   1   6      450.39      251.61    111.75 o 
   7   1   6     4150.23     4448.01    291.01 o 
   8   1   6     1769.11     1596.47    208.30 o 
   9   1   6     1377.67      915.67    188.24 o 
  10   1   6     3857.21     4359.03    385.30 o 
  11   1   6     3687.41     4077.74    648.55 o 
  12   1   6        5.71      -18.11    325.08 o 
  13   1   6     1160.04      810.37    395.93 o 
 -14   2   6     2596.38     2531.86    561.78 o 
 -13   2   6     7190.19     7752.01    694.19 o 
 -12   2   6    10166.72    10177.75    577.96 o 
 -11   2   6        3.88     -105.45    240.33 o 
 -10   2   6     1984.42     1705.31    254.76 o 
  -9   2   6     9384.99     9380.67    466.62 o 
  -8   2   6       40.33      146.67    201.50 o 
  -7   2   6    26341.95    23135.76    690.09 o 
  -6   2   6      868.07     1279.64    119.39 o 
  -5   2   6      112.37       12.91     68.36 o 
  -4   2   6    51640.82    54359.91   1465.47 o 
  -3   2   6    36155.62    35804.21    980.41 o 
  -2   2   6    13489.22    13554.38    425.31 o 
  -1   2   6    11377.74     9899.09    324.88 o 
   0   2   6    19355.97    20302.73    572.95 o 
   1   2   6    77747.86    73936.01   2084.73 o 
   2   2   6    74830.02    73004.20   1936.57 o 
   3   2   6        3.98      122.73     76.94 o 
   4   2   6    43101.41    42058.69   1156.59 o 
   5   2   6    11672.36    12653.47    411.97 o 
   6   2   6     1366.03     1035.52    164.19 o 
   7   2   6    25197.56    24499.49    791.95 o 
   8   2   6    19926.14    20284.27    753.11 o 
   9   2   6        9.16      172.24    157.02 o 
  10   2   6       42.01     -214.64    214.64 o 
  11   2   6     2226.90     3068.85    355.60 o 
  12   2   6     3901.42     3517.48    477.83 o 
  13   2   6     7800.64     9314.88    750.95 o 
 -14   3   6      181.07       30.11    516.41 o 
 -13   3   6     1527.23     1858.20    718.33 o 
 -12   3   6       17.02     -208.73    208.73 o 
 -11   3   6     3562.11     3606.59    353.49 o 
 -10   3   6     1803.25     1790.40    246.37 o 
  -9   3   6     3006.44     3227.71    278.64 o 
  -8   3   6    11855.44    12212.48    565.44 o 
  -7   3   6     2467.01     2216.61    173.27 o 
  -6   3   6      350.27      322.78     79.47 o 
  -5   3   6     8157.15     8555.46    314.80 o 
  -4   3   6     2653.33     2875.43    145.07 o 
  -3   3   6    63182.31    62812.88   1675.29 o 
  -2   3   6    35045.58    34152.57   1005.02 o 
  -1   3   6     2364.00     2327.18    124.92 o 
   0   3   6        1.16       69.46     47.99 o 
   1   3   6       93.89      123.65     56.50 o 
   2   3   6    29517.15    29251.58    815.70 o 
   3   3   6    84489.16    83323.72   2207.65 o 
   4   3   6      849.87      891.88     97.77 o 
   5   3   6        0.89       69.32     77.28 o 
   6   3   6     6577.92     6163.00    262.73 o 
   7   3   6       15.11      109.64    110.41 o 
   8   3   6     2876.15     2952.21    253.15 o 
   9   3   6      973.50      557.19    210.30 o 
  10   3   6     3193.81     3175.03    337.97 o 
  11   3   6     4976.61     5184.56    499.14 o 
  12   3   6     3499.37     3618.29    464.66 o 
  13   3   6      468.75      243.34    358.22 o 
 -14   4   6     5548.27     5738.32    615.41 o 
 -13   4   6      260.32       31.66    318.97 o 
 -12   4   6      554.82      303.02    237.87 o 
 -11   4   6    12871.29    13277.16    632.69 o 
 -10   4   6     6612.53     7556.23    440.25 o 
  -9   4   6      796.47      768.14    200.20 o 
  -8   4   6     6554.65     7620.04    418.03 o 
  -7   4   6      723.07      633.47    120.75 o 
  -6   4   6     1158.65      998.70    107.27 o 
  -5   4   6    51066.26    49233.28   1347.45 o 
  -4   4   6     6059.60     6572.08    239.66 o 
  -3   4   6    43888.54    45338.65   1227.72 o 
  -2   4   6      962.83     1260.37    115.17 o 
  -1   4   6     1142.92     1051.73     80.04 o 
   0   4   6     5497.95     5051.15    184.01 o 
   1   4   6    31222.11    31990.45    877.67 o 
   2   4   6      404.48      436.65    102.46 o 
   3   4   6     4689.67     4597.58    198.19 o 
   4   4   6     1951.59     1729.72    142.55 o 
   5   4   6     4824.71     4647.52    211.92 o 
   6   4   6     4167.42     3973.37    205.79 o 
   7   4   6      147.11       96.07    119.53 o 
   8   4   6     4483.31     4754.38    353.09 o 
   9   4   6    11729.84    13216.54    904.10 o 
  10   4   6       78.69       94.62    191.75 o 
  11   4   6     4258.86     3523.11    374.10 o 
  12   4   6       85.46     -248.14    258.63 o 
  13   4   6      111.37     -336.28    336.28 o 
 -13   5   6     1148.31     1136.62    314.79 o 
 -12   5   6     1265.82     1488.60    323.96 o 
 -11   5   6      968.59     1068.17    242.08 o 
 -10   5   6    13382.84    12759.85    585.79 o 
  -9   5   6     9347.28     8428.35    434.71 o 
  -8   5   6        3.93       86.37    166.91 o 
  -7   5   6     7177.24     7613.27    334.36 o 
  -6   5   6    15725.47    14105.78    469.67 o 
  -5   5   6    12039.69    11629.03    378.72 o 
  -4   5   6    32108.66    30646.12    855.80 o 
  -3   5   6    22448.25    23584.06    670.42 o 
  -2   5   6      323.11      321.04     80.27 o 
  -1   5   6     2926.11     2594.06    122.31 o 
   0   5   6      100.73       95.47     50.35 o 
   1   5   6     9270.56     9086.41    299.17 o 
   2   5   6     1378.81     1819.50    114.15 o 
   3   5   6    15772.84    16473.08    486.96 o 
   4   5   6    26774.00    25336.97    726.41 o 
   5   5   6    24522.65    23290.69    684.37 o 
   6   5   6     6931.88     6904.68    278.76 o 
   7   5   6     3206.00     3319.02    217.89 o 
   8   5   6     2194.14     1864.31    234.02 o 
   9   5   6     1179.06     1053.80    229.64 o 
  10   5   6    16226.03    15876.94    749.22 o 
  11   5   6      338.11      114.02    248.19 o 
  12   5   6     1028.68      965.87    351.82 o 
  13   5   6     1772.55     1383.40    408.02 o 
 -13   6   6      601.47     1223.43    319.89 o 
 -12   6   6     1930.37     1858.05    313.32 o 
 -11   6   6     4282.79     3752.22    345.47 o 
 -10   6   6     1274.65     1036.36    211.96 o 
  -9   6   6     1428.10     1412.02    228.62 o 
  -8   6   6     1130.65     1621.08    209.95 o 
  -7   6   6     6467.15     6450.96    302.13 o 
  -6   6   6       43.90       50.93     75.15 o 
  -5   6   6       31.23      -11.91     66.40 o 
  -4   6   6    13538.27    12057.90    381.63 o 
  -3   6   6     2402.95     2588.80    134.58 o 
  -2   6   6     7280.15     7657.61    255.64 o 
  -1   6   6      276.09      296.31     66.58 o 
   0   6   6    21915.04    21217.69    597.19 o 
   1   6   6      585.61      700.92    140.43 o 
   2   6   6    20022.27    20505.24    591.92 o 
   3   6   6     1291.91     1384.96    108.52 o 
   4   6   6     1640.57     2220.34    150.34 o 
   5   6   6     3530.38     3352.37    178.04 o 
   6   6   6    11374.30    11135.44    405.96 o 
   7   6   6     4207.83     4177.49    284.00 o 
   8   6   6       29.37     -137.20    146.65 o 
   9   6   6       77.08      115.16    172.53 o 
  10   6   6      141.36      645.83    231.14 o 
  11   6   6     1008.48      532.23    243.71 o 
  12   6   6      140.81      295.16    246.33 o 
  13   6   6     1106.46     1157.49    335.00 o 
 -13   7   6     4988.49     6224.84    852.08 o 
 -12   7   6     3526.40     3597.66    397.03 o 
 -11   7   6     4551.00     5155.40    399.77 o 
 -10   7   6      586.81      529.79    194.67 o 
  -9   7   6      508.94      392.84    169.67 o 
  -8   7   6    32588.59    34762.06   1186.19 o 
  -7   7   6     3505.20     3671.62    230.63 o 
  -6   7   6    15680.89    15864.09    496.97 o 
  -5   7   6      100.87       63.77     69.76 o 
  -4   7   6      696.56      628.31     96.44 o 
  -3   7   6    16311.56    15555.26    464.60 o 
  -2   7   6    20898.74    20557.51    588.10 o 
  -1   7   6     1331.44     1723.10    105.65 o 
   0   7   6     7069.16     7914.96    265.06 o 
   1   7   6      513.64      438.18     64.97 o 
   2   7   6     9223.88     9677.70    319.27 o 
   3   7   6    21304.79    19365.54    573.34 o 
   4   7   6     1397.37     1448.62    114.98 o 
   5   7   6     5403.17     5528.66    234.38 o 
   6   7   6    10627.75    10310.23    367.01 o 
   7   7   6     1707.87     1297.49    210.86 o 
   8   7   6    20099.35    20377.67    845.00 o 
   9   7   6     2653.84     2828.88    328.52 o 
  10   7   6     2090.89     2123.36    282.31 o 
  11   7   6     5050.75     4974.50    613.03 o 
  12   7   6     5572.19     5144.79    458.07 o 
  13   7   6     1268.67     1167.64    431.48 o 
 -13   8   6     1206.73     1652.02    398.06 o 
 -12   8   6     4607.91     4631.48    506.26 o 
 -11   8   6      498.60      596.58    311.66 o 
 -10   8   6     3984.37     3894.56    389.61 o 
  -9   8   6      983.25      553.77    220.80 o 
  -8   8   6     3087.19     3372.56    262.97 o 
  -7   8   6    16659.61    15715.58    559.03 o 
  -6   8   6     7136.48     7109.92    310.09 o 
  -5   8   6     1041.92      873.37    104.34 o 
  -4   8   6     1833.43     1954.10    133.90 o 
  -3   8   6      687.30      567.33     93.63 o 
  -2   8   6    16339.32    17542.75    512.90 o 
  -1   8   6     1315.44     1463.05     98.28 o 
   0   8   6    15705.39    15433.72    455.85 o 
   1   8   6    13616.22    13321.35    404.63 o 
   2   8   6     2577.92     2667.81    139.12 o 
   3   8   6    25440.16    25426.64    725.17 o 
   4   8   6     1093.44     1198.67    105.80 o 
   5   8   6     9426.60     9646.80    476.04 o 
   6   8   6     2083.66     2088.11    169.99 o 
   7   8   6    10396.14     9811.49    439.89 o 
   8   8   6        1.82     -126.71    149.46 o 
   9   8   6      479.22      593.67    198.48 o 
  10   8   6      326.93      164.11    252.90 o 
  11   8   6      878.80      797.90    245.53 o 
  12   8   6       14.05      -16.41    218.34 o 
  13   8   6     1965.38     2574.27    744.74 o 
 -13   9   6      379.74      546.76    355.18 o 
 -12   9   6      317.72       77.47    281.98 o 
 -11   9   6     2644.72     2867.94    313.80 o 
 -10   9   6     2272.76     2081.80    245.49 o 
  -9   9   6     6881.62     6711.31    504.06 o 
  -8   9   6     3861.70     3694.36    250.17 o 
  -7   9   6      830.24      892.28    131.73 o 
  -6   9   6     4138.96     3905.49    205.21 o 
  -5   9   6      144.57       23.92     69.51 o 
  -4   9   6     1238.02     1067.18    109.93 o 
  -3   9   6     5826.13     6093.56    232.14 o 
  -2   9   6    16497.85    17648.19    525.71 o 
  -1   9   6    10817.01     9702.49    314.05 o 
   0   9   6    21711.69    21097.74    599.66 o 
   1   9   6       13.82      -52.37     52.37 o 
   2   9   6      288.60      450.96     77.65 o 
   3   9   6     1937.15     2082.63    123.34 o 
   4   9   6     4960.16     4711.90    204.67 o 
   5   9   6     4646.14     4496.57    328.93 o 
   6   9   6     5001.41     5007.80    264.34 o 
   7   9   6       17.93      -94.01    105.42 o 
   8   9   6     1264.18      888.44    316.79 o 
   9   9   6     3242.37     2990.97    306.47 o 
  10   9   6     9046.98     9605.43    569.57 o 
  11   9   6      438.90       96.33    206.61 o 
  12   9   6      401.55      263.16    337.99 o 
 -13  10   6     1865.78     1766.55    417.55 o 
 -12  10   6     2312.57     2854.21    458.35 o 
 -11  10   6     6599.80     6675.48    443.30 o 
 -10  10   6      200.73      178.25    238.36 o 
  -9  10   6    10436.75    10366.19    465.07 o 
  -8  10   6     5810.13     5638.42    393.29 o 
  -7  10   6     1276.21     1367.77    150.91 o 
  -6  10   6      999.37      954.77    113.67 o 
  -5  10   6    23293.48    21590.55    645.08 o 
  -4  10   6     1580.96     1605.51    127.32 o 
  -3  10   6      170.07      176.63     73.44 o 
  -2  10   6     3164.45     3460.81    194.62 o 
  -1  10   6      890.89      811.97     95.74 o 
   0  10   6      856.93      828.76    107.88 o 
   1  10   6     3984.97     3861.44    164.00 o 
   2  10   6     5598.24     5273.78    205.88 o 
   3  10   6      125.20      152.59     55.86 o 
   4  10   6     4306.40     4592.66    261.15 o 
   5  10   6        3.38      -34.09     92.26 o 
   6  10   6    12046.72    11504.52    440.52 o 
   7  10   6     3187.72     3108.53    258.30 o 
   8  10   6      626.10      460.36    166.46 o 
   9  10   6     5403.97     5394.74    400.12 o 
  10  10   6      493.88      567.45    333.04 o 
  11  10   6     2670.73     2956.92    437.13 o 
  12  10   6        0.46       70.55    342.52 o 
 -13  11   6       65.14      500.23    338.65 o 
 -12  11   6      790.97      613.64    337.00 o 
 -11  11   6        1.67       39.99    228.68 o 
 -10  11   6       37.97      236.09    158.20 o 
  -9  11   6     2366.41     2453.34    244.04 o 
  -8  11   6     3587.85     3892.61    257.60 o 
  -7  11   6     7331.96     8340.35    368.47 o 
  -6  11   6      777.24     1026.49    117.60 o 
  -5  11   6    20520.48    20099.19    605.68 o 
  -4  11   6       18.81       87.05     70.02 o 
  -3  11   6    36059.28    37075.14   1028.86 o 
  -2  11   6     7927.45     8112.73    283.80 o 
  -1  11   6    18852.39    19691.40    581.17 o 
   0  11   6     9285.40     9510.05    312.14 o 
   1  11   6    10057.21     8746.40    328.92 o 
   2  11   6      287.26      275.45     53.64 o 
   3  11   6    15636.05    14929.02    502.92 o 
   4  11   6      330.06      248.10     88.91 o 
   5  11   6     1873.77     1900.72    232.16 o 
   6  11   6      224.96      294.33    121.60 o 
   7  11   6     1048.30      783.12    186.52 o 
   8  11   6      737.06      818.57    197.17 o 
   9  11   6      643.98      146.89    306.45 o 
  10  11   6        6.90       69.75    303.54 o 
  11  11   6     2916.81     1936.55    419.99 o 
  12  11   6     1423.72     1842.45    432.80 o 
 -13  12   6        7.19     -202.52    307.60 o 
 -12  12   6     1803.49     2168.26    416.75 o 
 -11  12   6     4497.30     3701.65    431.91 o 
 -10  12   6     3230.29     3037.86    304.41 o 
  -9  12   6       23.66       94.10    146.58 o 
  -8  12   6     1492.62     1837.25    187.71 o 
  -7  12   6     5707.79     5800.10    305.45 o 
  -6  12   6     8314.45     7736.63    314.61 o 
  -5  12   6     9899.89     9453.10    348.70 o 
  -4  12   6    11397.72    11244.24    375.32 o 
  -3  12   6     7325.53     6690.54    245.94 o 
  -2  12   6     6013.25     5174.59    213.31 o 
  -1  12   6      275.33      282.66     70.68 o 
   0  12   6    13882.82    12921.12    442.89 o 
   1  12   6      932.99      627.39     89.59 o 
   2  12   6      868.91      865.30     87.84 o 
   3  12   6     2233.08     2360.88    154.46 o 
   4  12   6     6007.76     6221.68    284.31 o 
   5  12   6     1667.16     1530.01    203.14 o 
   6  12   6      183.12      205.82    154.89 o 
   7  12   6     1422.89      811.95    285.71 o 
   8  12   6     2303.74     2087.52    325.80 o 
   9  12   6     6592.10     6221.67    631.84 o 
  10  12   6      113.06       32.81    266.93 o 
  11  12   6     4100.64     4068.52    682.10 o 
  12  12   6      486.72      873.71    379.67 o 
 -13  13   6     1644.21     1145.93    388.96 o 
 -12  13   6     1538.92     2231.49    410.94 o 
 -11  13   6      211.84       82.89    238.52 o 
 -10  13   6       81.61      503.16    231.80 o 
  -9  13   6      317.02      276.53    164.70 o 
  -8  13   6       71.86      -51.35    122.02 o 
  -7  13   6     3034.94     3583.89    263.18 o 
  -6  13   6      422.00      249.15     99.44 o 
  -5  13   6     1646.66     1777.85    150.01 o 
  -4  13   6     1478.25     1513.14    137.92 o 
  -3  13   6     3761.88     3951.24    191.37 o 
  -2  13   6        0.05      -49.58     61.94 o 
  -1  13   6     2659.78     2654.02    144.04 o 
   0  13   6      291.03      346.83     91.89 o 
   1  13   6     1521.43     2005.72    146.72 o 
   2  13   6        1.35        4.73     99.44 o 
   3  13   6     4972.24     4867.40    278.03 o 
   4  13   6     1183.71     1153.44    161.93 o 
   5  13   6       52.97       72.65    126.87 o 
   6  13   6      332.63      200.20    175.87 o 
   7  13   6      389.30      311.56    191.62 o 
   8  13   6      204.50      455.87    207.85 o 
   9  13   6       71.94       57.14    262.64 o 
  10  13   6      153.51      602.41    318.97 o 
  11  13   6      441.48      817.13    362.04 o 
  12  13   6      866.22      367.13    366.73 o 
 -13  14   6     1460.21     1427.30    396.29 o 
 -12  14   6     1366.20      859.88    353.57 o 
 -11  14   6     6101.32     6462.14    506.12 o 
 -10  14   6      265.02      300.87    240.73 o 
  -9  14   6     5860.71     5844.75    513.59 o 
  -8  14   6        1.05      214.66    129.40 o 
  -7  14   6    23533.96    23172.86    772.26 o 
  -6  14   6     5537.57     5233.12    256.03 o 
  -5  14   6     2331.90     2209.13    164.21 o 
  -4  14   6     8137.90     8246.48    314.71 o 
  -3  14   6     1638.48     1327.27    123.63 o 
  -2  14   6    27173.74    25214.70    730.57 o 
  -1  14   6    24566.70    25953.25    748.26 o 
   0  14   6    23710.41    22011.27    703.36 o 
   1  14   6     7854.45     8434.79    331.52 o 
   2  14   6    33442.96    32161.00   1072.22 o 
   3  14   6      323.06      135.00    121.03 o 
   4  14   6      686.42      580.28    158.40 o 
   5  14   6    12019.00    12498.48    520.96 o 
   6  14   6     7524.80     8643.52    489.63 o 
   7  14   6     2365.57     1884.27    259.06 o 
   8  14   6      995.93     1456.65    258.38 o 
   9  14   6     6879.81     6216.88    554.38 o 
  10  14   6      208.36      219.43    299.67 o 
  11  14   6     3750.94     4116.03    517.27 o 
  12  14   6      544.80      148.63    394.18 o 
 -12  15   6      646.21      829.45    342.19 o 
 -11  15   6      201.41      253.24    284.58 o 
 -10  15   6     2035.98     2465.40    324.12 o 
  -9  15   6     3372.58     3759.22    336.46 o 
  -8  15   6      227.39      236.11    125.35 o 
  -7  15   6     1938.06     2285.00    202.50 o 
  -6  15   6      850.31      739.49    128.91 o 
  -5  15   6      204.47       97.33     83.74 o 
  -4  15   6      128.19      139.21     84.46 o 
  -3  15   6    11323.04    11498.70    385.65 o 
  -2  15   6     1361.61     1473.60    116.36 o 
  -1  15   6     1887.54     1689.71    159.90 o 
   0  15   6     1314.73     1178.07    127.32 o 
   1  15   6     6781.53     7002.38    298.20 o 
   2  15   6     1197.51     1393.23    166.79 o 
   3  15   6     3924.99     3731.94    275.54 o 
   4  15   6     2772.09     2964.26    244.08 o 
   5  15   6      322.38      286.59    159.01 o 
   6  15   6      993.45      766.05    239.91 o 
   7  15   6     2509.59     2114.56    335.77 o 
   8  15   6     1341.26     1123.47    250.44 o 
   9  15   6      596.21      840.21    322.04 o 
  10  15   6       45.96       20.96    298.64 o 
  11  15   6       80.25      223.96    324.69 o 
  12  15   6      468.11      395.09    682.04 o 
 -12  16   6      139.04      266.97    288.03 o 
 -11  16   6     7876.15     7854.73    620.58 o 
 -10  16   6       97.16       83.96    202.11 o 
  -9  16   6      333.52      465.42    209.38 o 
  -8  16   6      111.86       92.02    209.03 o 
  -7  16   6     2047.99     2045.40    207.72 o 
  -6  16   6     8333.82     8133.14    336.40 o 
  -5  16   6     4458.75     4435.17    229.07 o 
  -4  16   6      466.72      576.57    118.78 o 
  -3  16   6      413.58      365.10     96.85 o 
  -2  16   6     1205.65     1292.00    118.40 o 
  -1  16   6       64.30        7.60     98.56 o 
   0  16   6    13310.45    12934.58    464.24 o 
   1  16   6       25.84       -4.31    106.70 o 
   2  16   6      143.95     -129.76    129.76 o 
   3  16   6     7179.40     7172.64    338.96 o 
   4  16   6      887.85      860.00    212.13 o 
   5  16   6     2500.69     2381.62    234.09 o 
   6  16   6    12171.59    11947.15    848.49 o 
   7  16   6     4084.89     4035.98    359.60 o 
   8  16   6      473.15      571.31    209.14 o 
   9  16   6     4106.08     4616.27    563.88 o 
  10  16   6       37.17      -34.96    298.29 o 
  11  16   6     2622.28     2392.36    520.25 o 
 -12  17   6      245.96      132.96    299.77 o 
 -11  17   6       17.89      -65.92    261.57 o 
 -10  17   6     2525.09     3030.22    337.50 o 
  -9  17   6     8992.32    10298.37    573.74 o 
  -8  17   6      185.11      282.34    150.50 o 
  -7  17   6      294.21      171.60    117.02 o 
  -6  17   6      451.73      591.03    213.27 o 
  -5  17   6     5773.54     5644.92    312.28 o 
  -4  17   6    19156.17    18737.76    587.46 o 
  -3  17   6     3399.25     3672.59    195.89 o 
  -2  17   6        1.42        0.48    122.35 o 
  -1  17   6    15900.37    15273.78    535.68 o 
   0  17   6     1026.08     1214.39    215.89 o 
   1  17   6    22960.88    22449.94    805.18 o 
   2  17   6       54.99       -6.14    119.87 o 
   3  17   6      794.40      984.32    166.65 o 
   4  17   6     7114.51     6831.80    382.63 o 
   5  17   6     4836.64     5226.20    340.13 o 
   6  17   6     1474.94     1646.84    249.78 o 
   7  17   6     1289.60     1095.46    247.83 o 
   8  17   6      217.91       91.10    220.59 o 
   9  17   6     1506.96      986.84    336.62 o 
  10  17   6     1621.03     1412.77    381.26 o 
  11  17   6        3.34      -31.71    325.89 o 
 -12  18   6     2835.84     3238.01    454.08 o 
 -11  18   6       38.20      -39.49    250.20 o 
 -10  18   6      191.68       17.69    229.82 o 
  -9  18   6     1772.94     1792.40    275.13 o 
  -8  18   6     1052.58     1100.72    200.85 o 
  -7  18   6     6939.98     7802.77    379.24 o 
  -6  18   6     2623.24     2569.66    189.91 o 
  -5  18   6     1589.51     1717.93    144.54 o 
  -4  18   6     4519.05     4535.58    232.57 o 
  -3  18   6     3483.00     3566.08    226.97 o 
  -2  18   6     6699.45     6324.12    280.43 o 
  -1  18   6     3453.79     3801.91    268.11 o 
   0  18   6      679.02      727.45    126.30 o 
   1  18   6    13279.69    12178.70    502.65 o 
   2  18   6      613.47      620.33    152.92 o 
   3  18   6     3395.33     3850.42    271.76 o 
   4  18   6      172.18       86.19    151.30 o 
   5  18   6     1689.97     1821.02    300.54 o 
   6  18   6     7777.12     8031.24    489.71 o 
   7  18   6     7313.19     7481.37    488.68 o 
   8  18   6      926.67      570.46    266.20 o 
   9  18   6     4285.81     3046.88    423.86 o 
  10  18   6     1012.99      730.29    350.82 o 
  11  18   6      292.10     -213.66    308.61 o 
 -12  19   6     2896.04     3471.33    466.87 o 
 -11  19   6     1084.21     1154.94    311.30 o 
 -10  19   6      253.82      485.81    251.77 o 
  -9  19   6      595.84      851.45    234.80 o 
  -8  19   6     5457.65     5641.82    370.86 o 
  -7  19   6      841.09     1098.33    180.22 o 
  -6  19   6       29.13      -34.08    126.57 o 
  -5  19   6      101.90      216.25    105.73 o 
  -4  19   6     2488.51     2522.06    203.72 o 
  -3  19   6     5069.59     5480.73    287.59 o 
  -2  19   6     9564.41    10796.59    416.48 o 
  -1  19   6     2645.05     2442.47    187.62 o 
   0  19   6      242.72      362.32    145.09 o 
   1  19   6      302.70      179.98    131.01 o 
   2  19   6     7845.31     8202.79    530.30 o 
   3  19   6    17477.40    16695.13    698.60 o 
   4  19   6     3006.67     3427.83    291.36 o 
   5  19   6     1308.98     1086.90    200.20 o 
   6  19   6     3292.74     3467.66    443.13 o 
   7  19   6      124.55       20.66    214.23 o 
   8  19   6    16167.05    16621.45    819.12 o 
   9  19   6     1664.20     1250.44    352.27 o 
  10  19   6     1608.86     1976.76    492.89 o 
  11  19   6     3434.57     3620.25    501.75 o 
 -11  20   6     1810.85     2019.27    345.75 o 
 -10  20   6       24.36      176.17    312.11 o 
  -9  20   6     1214.23     1867.30    320.85 o 
  -8  20   6       40.92      230.94    152.94 o 
  -7  20   6     4344.23     4135.29    303.47 o 
  -6  20   6     2504.79     2252.25    224.36 o 
  -5  20   6     4379.94     4634.09    277.29 o 
  -4  20   6     1728.90     1579.46    189.75 o 
  -3  20   6     3138.77     3095.37    222.18 o 
  -2  20   6     9881.01     8704.96    402.25 o 
  -1  20   6     7018.88     6789.29    312.16 o 
   0  20   6      650.64      656.46    160.31 o 
   1  20   6      292.04      102.80    140.48 o 
   2  20   6    10239.61     9808.31    529.67 o 
   3  20   6     2075.77     2005.67    248.37 o 
   4  20   6       70.58      115.82    155.59 o 
   5  20   6     6926.99     6695.35    405.65 o 
   6  20   6     3950.05     4664.88    417.37 o 
   7  20   6      260.80      298.54    225.80 o 
   8  20   6     7796.90     7983.07    864.93 o 
   9  20   6     3499.83     3223.18    541.72 o 
  10  20   6       34.41      102.77    326.07 o 
  11  20   6     1782.35     1213.03    670.25 o 
 -11  21   6      481.72      762.10    285.31 o 
 -10  21   6     7412.26     8769.07    887.24 o 
  -9  21   6     7673.21     8162.92    489.98 o 
  -8  21   6       82.74      314.13    170.21 o 
  -7  21   6     3875.69     3909.08    399.63 o 
  -6  21   6     9878.89    10161.53    538.77 o 
  -5  21   6     3302.83     2740.86    212.96 o 
  -4  21   6    18113.53    18118.79    630.11 o 
  -3  21   6      528.34      553.42    130.40 o 
  -2  21   6      388.80      323.20    109.14 o 
  -1  21   6    24228.19    24199.14    881.77 o 
   0  21   6       12.08       -8.02    171.11 o 
   1  21   6    13343.87    12485.95    547.88 o 
   2  21   6      624.74      485.09    167.66 o 
   3  21   6     2562.91     2074.87    232.91 o 
   4  21   6    18108.44    18393.98    734.94 o 
   5  21   6     6391.62     5946.44    393.50 o 
   6  21   6     1590.85     1669.93    296.17 o 
   7  21   6      169.08      452.04    355.12 o 
   8  21   6       55.98     -192.56    237.71 o 
   9  21   6     1482.62     1514.24    392.39 o 
  10  21   6     8289.01     8455.86    714.80 o 
 -11  22   6     2503.63     2537.33    630.20 o 
 -10  22   6      974.29     1206.75    329.90 o 
  -9  22   6      238.35      409.97    275.41 o 
  -8  22   6      760.33      988.10    248.01 o 
  -7  22   6      182.61      220.60    170.10 o 
  -6  22   6    10248.83    11056.53    577.75 o 
  -5  22   6    11928.64    11223.58    455.83 o 
  -4  22   6       25.93       12.83     92.87 o 
  -3  22   6     1508.21     1342.89    147.78 o 
  -2  22   6      130.27      -78.96    110.80 o 
  -1  22   6     6075.99     6143.24    352.45 o 
   0  22   6     5282.16     5337.01    368.13 o 
   1  22   6    17172.03    17913.90    704.72 o 
   2  22   6     4262.18     4882.98    387.44 o 
   3  22   6      548.83      580.67    176.29 o 
   4  22   6      246.15     -106.88    151.36 o 
   5  22   6     1191.45      980.12    218.25 o 
   6  22   6     7701.67     6912.06    610.47 o 
   7  22   6     1973.42     2019.23    330.77 o 
   8  22   6     3332.49     3456.80    341.78 o 
   9  22   6     2395.68     3229.17    826.56 o 
  10  22   6       13.13      658.80    524.59 o 
 -11  23   6     3727.01     3867.90    994.72 o 
 -10  23   6     1171.18      735.24    586.85 o 
  -9  23   6     2057.65     2229.19    358.89 o 
  -8  23   6    20904.72    20602.52   1053.28 o 
  -7  23   6     1045.72      953.24    231.30 o 
  -6  23   6     2084.51     1488.70    227.06 o 
  -5  23   6        2.68      148.82    113.81 o 
  -4  23   6     4719.41     5089.01    290.79 o 
  -3  23   6    24457.58    23912.21    795.67 o 
  -2  23   6     9547.33     9556.14    455.62 o 
  -1  23   6       10.21     -121.63    138.75 o 
   0  23   6     4377.56     4496.29    380.66 o 
   1  23   6     7457.24     7183.34    741.48 o 
   2  23   6     4756.89     4743.89    435.88 o 
   3  23   6    20928.44    20791.35    797.70 o 
   4  23   6     1362.26     1154.26    199.51 o 
   5  23   6     1322.35     1399.40    239.79 o 
   6  23   6     4174.61     4088.03    418.67 o 
   7  23   6     2799.36     3295.75    382.52 o 
   8  23   6     6025.14     7242.61    652.26 o 
   9  23   6     4821.03     3773.19    511.02 o 
  10  23   6      228.67      432.29    375.86 o 
 -10  24   6      180.10     -377.32    446.90 o 
  -9  24   6     1300.54      958.74    361.76 o 
  -8  24   6      294.48      245.55    235.69 o 
  -7  24   6     7761.15     7998.14    512.10 o 
  -6  24   6    13665.91    13353.44    652.94 o 
  -5  24   6     1441.93     1124.55    178.61 o 
  -4  24   6       56.98     -104.58    107.51 o 
  -3  24   6      194.19      169.74    112.34 o 
  -2  24   6        3.79       39.67    118.39 o 
  -1  24   6     1992.22     1975.14    223.70 o 
   0  24   6     4814.83     5136.26    340.42 o 
   1  24   6     5560.86     5962.18    370.34 o 
   2  24   6     9868.79    10202.23    506.69 o 
   3  24   6       14.55      105.27    165.37 o 
   4  24   6      305.53      -89.49    163.81 o 
   5  24   6      281.30      496.52    214.04 o 
   6  24   6      292.26      240.57    271.90 o 
   7  24   6    12448.04    12227.72    793.45 o 
   8  24   6     3601.13     3379.55    437.94 o 
   9  24   6      541.96      127.77    480.82 o 
  10  24   6      708.68      777.40    423.08 o 
 -10  25   6     7906.68     8724.69   1017.81 o 
  -9  25   6     2462.56     2518.71    463.20 o 
  -8  25   6     1815.59     1877.61    340.78 o 
  -7  25   6     1297.07     1560.80    316.26 o 
  -6  25   6     1793.55     1370.38    386.22 o 
  -5  25   6     3792.13     4032.11    301.80 o 
  -4  25   6     6031.97     5710.60    352.90 o 
  -3  25   6       35.73     -108.58    108.58 o 
  -2  25   6      359.65      415.10    159.80 o 
  -1  25   6    12980.05    12212.11    548.66 o 
   0  25   6     3795.93     4315.22    383.91 o 
   1  25   6        7.17     -110.09    149.61 o 
   2  25   6     4276.81     4465.83    338.46 o 
   3  25   6      383.10      329.28    197.34 o 
   4  25   6     6664.62     7116.61    430.98 o 
   5  25   6    11103.54    12070.60    591.22 o 
   6  25   6       61.88     -182.75    238.14 o 
   7  25   6      152.04     -147.96    238.58 o 
   8  25   6      316.11       51.99    252.87 o 
   9  25   6     1835.46      902.11    500.12 o 
 -10  26   6     1407.34     1127.50    573.82 o 
  -9  26   6     2616.76     2537.84    493.46 o 
  -8  26   6      817.75      962.34    321.38 o 
  -7  26   6        2.16      -70.49    273.80 o 
  -6  26   6    21770.85    22446.76   1101.45 o 
  -5  26   6    27116.43    27049.94   1005.00 o 
  -4  26   6     5068.29     5047.87    338.93 o 
  -3  26   6     1994.43     1822.00    242.72 o 
  -2  26   6     2634.78     2678.09    268.53 o 
  -1  26   6     2795.02     3767.58    305.59 o 
   0  26   6    15881.97    15711.27    664.47 o 
   1  26   6      377.72      205.90    185.33 o 
   2  26   6       73.42     -146.13    172.67 o 
   3  26   6     6280.99     6910.93    529.15 o 
   4  26   6     4667.38     4299.81    359.20 o 
   5  26   6     6796.62     6946.73    703.01 o 
   6  26   6     2011.04     2831.00    357.50 o 
   7  26   6      661.00      648.34    312.64 o 
   8  26   6     4564.32     4558.15    469.61 o 
   9  26   6     2594.69     2511.18    497.90 o 
  -9  27   6      902.60      513.00    361.20 o 
  -8  27   6     2721.32     2772.45    423.37 o 
  -7  27   6     4549.82     5084.50    621.84 o 
  -6  27   6      236.70      -36.92    197.54 o 
  -5  27   6     1355.75     1610.10    245.18 o 
  -4  27   6     6082.39     6583.21    631.98 o 
  -3  27   6    18209.78    16284.17   1099.17 o 
  -2  27   6     5046.68     5103.52    346.39 o 
  -1  27   6      313.53      491.49    164.62 o 
   0  27   6     3135.33     3753.29    315.75 o 
   1  27   6     1239.21     1619.61    240.75 o 
   2  27   6       74.96        0.68    264.69 o 
   3  27   6    13251.39    13197.71    824.35 o 
   4  27   6     1703.23     1735.61    288.29 o 
   5  27   6      170.75      115.33    247.08 o 
   6  27   6      314.75      295.93    285.65 o 
   7  27   6      329.58     1201.63    357.83 o 
   8  27   6     2658.54     2731.07    420.89 o 
  -9  28   6     4716.81     4293.89    591.57 o 
  -8  28   6      681.31      104.16    446.30 o 
  -7  28   6     8107.94     6933.80    588.71 o 
  -6  28   6      386.57      -60.84    317.75 o 
  -5  28   6     1465.69     1546.22    343.29 o 
  -4  28   6     5195.73     5404.82    475.65 o 
  -3  28   6      234.84      135.70    230.54 o 
  -2  28   6     1660.23     1867.15    332.02 o 
  -1  28   6     5999.29     5902.75    384.04 o 
   0  28   6       15.63      -17.61    188.58 o 
   1  28   6     6485.26     6464.80    413.78 o 
   2  28   6    12117.03    12357.59    606.27 o 
   3  28   6       27.12      169.05    236.28 o 
   4  28   6     8114.95     8603.25    623.53 o 
   5  28   6      121.10      284.46    280.63 o 
   6  28   6      174.45     -326.55    435.81 o 
   7  28   6     9185.71     9818.72    694.67 o 
   8  28   6     2627.50     3143.02    438.26 o 
  -8  29   6     7508.94     7404.31    756.35 o 
  -7  29   6      565.08      219.18    291.83 o 
  -6  29   6       18.17     -349.55    349.55 o 
  -5  29   6       69.30      -42.40    197.47 o 
  -4  29   6      111.21      -49.31    192.93 o 
  -3  29   6     1141.18      684.14    446.91 o 
  -2  29   6       34.48       27.92    238.65 o 
  -1  29   6      756.17      738.85    252.36 o 
   0  29   6      293.89      818.54    254.89 o 
   1  29   6       40.53      417.75    183.71 o 
   2  29   6     2838.23     2880.61    325.70 o 
   3  29   6     3008.98     2850.68    302.84 o 
   4  29   6      130.55      132.10    209.68 o 
   5  29   6      127.72      145.96    290.05 o 
   6  29   6      618.59      466.75    314.76 o 
   7  29   6        2.14     -305.73    305.73 o 
   8  29   6     1912.34     1034.97    403.43 o 
  -8  30   6      644.24       79.09    368.08 o 
  -7  30   6       41.57      -22.74    255.43 o 
  -6  30   6     1672.99     1538.76    325.82 o 
  -5  30   6    10519.95    10872.43    847.55 o 
  -4  30   6      372.86      124.58    229.68 o 
  -3  30   6     3658.24     4032.97    445.52 o 
  -2  30   6        5.53      320.53    272.77 o 
  -1  30   6      120.17      160.65    259.01 o 
   0  30   6    17880.42    19907.21    864.43 o 
   1  30   6     3028.35     2958.28    347.19 o 
   2  30   6       15.34     -115.15    248.35 o 
   3  30   6     3852.80     3930.93    345.61 o 
   4  30   6     1523.08      884.15    252.58 o 
   5  30   6     6432.16     6721.24    556.70 o 
   6  30   6     3276.50     3215.09    442.16 o 
   7  30   6      206.07       79.66    335.14 o 
  -7  31   6      808.34      108.36    346.47 o 
  -6  31   6     2555.82     1516.36    596.25 o 
  -5  31   6      180.69      248.42    288.74 o 
  -4  31   6     1053.27      905.98    292.47 o 
  -3  31   6      183.25     -236.39    236.39 o 
  -2  31   6      861.93      805.34    307.46 o 
  -1  31   6     3202.53     3399.91    724.55 o 
   0  31   6      647.19      790.16    364.07 o 
   1  31   6      962.26     1276.97    281.35 o 
   2  31   6     1809.48     2023.00    356.94 o 
   3  31   6      407.08       19.75    358.18 o 
   4  31   6     4127.41     4660.60    473.20 o 
   5  31   6     1405.50     1502.29    364.22 o 
   6  31   6      567.56      448.65    322.58 o 
   7  31   6     1124.97      644.36    583.67 o 
  -7  32   6     1533.60     1734.55    605.95 o 
  -6  32   6     1151.50      539.98    674.00 o 
  -5  32   6       83.46      289.93    422.39 o 
  -4  32   6     2377.16     1924.66    350.14 o 
  -3  32   6      298.58      -28.64    433.35 o 
  -2  32   6      669.81      648.14    347.04 o 
  -1  32   6     1861.18     2376.27    420.27 o 
   0  32   6      757.73      334.47    331.76 o 
   1  32   6      997.77     1001.70    262.97 o 
   2  32   6     2976.53     3865.00    427.48 o 
   3  32   6      271.64      204.41    268.70 o 
   4  32   6     3313.11     3251.32    432.95 o 
   5  32   6      201.47      194.54    380.21 o 
   6  32   6      119.15      233.23    421.57 o 
  -6  33   6      874.63      681.98    472.01 o 
  -5  33   6       22.58      230.48    386.91 o 
  -4  33   6     2179.62     2198.55    422.97 o 
  -3  33   6     4406.31     4235.63    507.07 o 
  -2  33   6      657.97      626.50    514.17 o 
  -1  33   6       69.16      122.24    321.09 o 
   0  33   6      723.37      464.27    464.39 o 
   1  33   6     1144.95      951.35    380.87 o 
   2  33   6     2046.28     1365.68    315.35 o 
   3  33   6     5258.96     5885.85    527.84 o 
   4  33   6      309.94      229.48    316.79 o 
   5  33   6       43.74       46.70    411.23 o 
  -5  34   6     1152.21      416.21    348.59 o 
  -4  34   6        3.19      131.88    309.66 o 
  -3  34   6       55.91     -215.91    333.44 o 
  -2  34   6      196.81      129.86    362.24 o 
  -1  34   6       57.70     -156.44    316.82 o 
   0  34   6     1044.91     1142.06    524.26 o 
   1  34   6      222.76      559.66    351.49 o 
   2  34   6      251.74     -102.08    243.67 o 
   3  34   6       72.56      104.91    377.56 o 
   4  34   6      188.22     -288.88    288.88 o 
  -4  35   6     2973.38     2736.52    451.81 o 
  -3  35   6     2393.18     1985.41    566.33 o 
  -2  35   6      156.76     -289.77    349.97 o 
  -1  35   6     7597.71     8092.88    721.13 o 
   0  35   6       60.83     -280.64    354.84 o 
   1  35   6     3804.34     3773.90    575.56 o 
   2  35   6      289.82      580.56    372.62 o 
   3  35   6     2711.75     3630.75    462.73 o 
   4  35   6     2954.27     2699.38    732.80 o 
  -3  36   6      178.32     -253.99    390.14 o 
  -2  36   6      292.78       -6.78    358.76 o 
  -1  36   6        5.02     -156.15    389.81 o 
   0  36   6      666.15      727.07    379.58 o 
   1  36   6       53.16      186.44    393.89 o 
   2  36   6       83.60     -351.62    351.62 o 
 -13   1   7     3663.32     3960.53    595.14 o 
 -12   1   7     2146.95     2041.85    400.74 o 
 -11   1   7       57.53      165.83    322.94 o 
 -10   1   7    11043.87    12023.76    663.43 o 
  -9   1   7     2622.43     2913.90    268.59 o 
  -8   1   7    28878.05    29010.61   1026.42 o 
  -7   1   7      199.45      241.00     85.79 o 
  -6   1   7     8136.59     7773.56    292.57 o 
  -5   1   7     7294.26     6982.62    264.60 o 
  -4   1   7    15387.36    15152.56    458.71 o 
  -3   1   7    54691.34    56266.65   1619.64 o 
  -2   1   7       10.74      -42.33     73.71 o 
  -1   1   7      149.02      306.70    108.13 o 
   0   1   7     2829.66     2735.12    153.29 o 
   1   1   7    11026.62    10310.53    329.64 o 
   2   1   7     2096.43     2469.28    140.90 o 
   3   1   7     8220.87     9076.84    311.34 o 
   4   1   7    13285.89    12759.29    443.07 o 
   5   1   7     3670.90     3649.23    211.44 o 
   6   1   7     3449.64     3539.78    201.12 o 
   7   1   7     1057.74      895.12    289.89 o 
   8   1   7      162.75       23.71    148.30 o 
   9   1   7      674.20      576.68    182.68 o 
  10   1   7     3096.88     3364.16    353.85 o 
  11   1   7       46.26      313.19    337.60 o 
  12   1   7      801.51      209.81    353.33 o 
  13   1   7     1575.69     1731.51    464.02 o 
 -13   2   7      194.43      590.46    398.30 o 
 -12   2   7      300.50      246.94    335.07 o 
 -11   2   7     1721.47     1535.61    458.03 o 
 -10   2   7      155.32     -122.34    174.13 o 
  -9   2   7     1656.44     1809.01    305.99 o 
  -8   2   7       12.35     -192.35    192.35 o 
  -7   2   7        1.21      -41.27     77.64 o 
  -6   2   7      128.78       88.66     82.66 o 
  -5   2   7       71.30      188.51     74.20 o 
  -4   2   7     6153.22     6614.41    244.30 o 
  -3   2   7      142.46      233.01     76.67 o 
  -2   2   7     3543.00     3655.14    169.44 o 
  -1   2   7       27.06      -50.98     99.29 o 
   0   2   7     8442.20     8569.90    269.23 o 
   1   2   7     7038.34     8118.72    271.48 o 
   2   2   7    15281.52    15523.96    472.60 o 
   3   2   7    16718.94    16708.82    502.06 o 
   4   2   7     6818.11     6853.67    262.36 o 
   5   2   7     8242.49     8007.16    302.67 o 
   6   2   7     2321.02     2386.04    167.96 o 
   7   2   7    15112.81    15246.37    554.08 o 
   8   2   7     5996.04     5776.71    345.51 o 
   9   2   7     1509.98     1983.86    282.05 o 
  10   2   7      860.11      536.80    265.36 o 
  11   2   7     1876.44     2413.76    399.12 o 
  12   2   7      652.82      760.38    394.19 o 
  13   2   7      665.51      862.97    404.81 o 
 -13   3   7     1682.35     2014.64    449.00 o 
 -12   3   7     3449.75     3500.00    477.05 o 
 -11   3   7     1123.18     1250.41    302.26 o 
 -10   3   7      468.59      337.02    212.41 o 
  -9   3   7     1046.46      798.92    185.36 o 
  -8   3   7      285.36       96.26    156.73 o 
  -7   3   7      289.45      246.27     90.99 o 
  -6   3   7     1532.60     1591.34    140.47 o 
  -5   3   7     1967.51     2156.96    161.79 o 
  -4   3   7    22540.33    22588.88    649.61 o 
  -3   3   7     1024.90      940.23     84.37 o 
  -2   3   7     9409.71     8814.11    309.27 o 
  -1   3   7        2.74      -21.62     61.03 o 
   0   3   7      325.50      508.52     74.11 o 
   1   3   7      137.20      177.26     67.84 o 
   2   3   7     6889.11     7144.35    267.72 o 
   3   3   7    27491.89    27357.94    775.92 o 
   4   3   7       31.61       33.58     74.42 o 
   5   3   7     5428.12     5017.90    297.70 o 
   6   3   7    17293.55    15923.53    513.97 o 
   7   3   7     3009.89     2766.28    223.06 o 
   8   3   7    13886.21    13438.66    628.79 o 
   9   3   7     1363.16     1370.96    247.55 o 
  10   3   7      169.88       -0.21    233.12 o 
  11   3   7      772.61      749.14    261.71 o 
  12   3   7     3192.09     3543.67    503.69 o 
  13   3   7       28.32       56.10    384.76 o 
 -13   4   7     4448.92     4505.38    540.12 o 
 -12   4   7     7835.24     7547.24    629.62 o 
 -11   4   7     1385.84     1450.76    314.71 o 
 -10   4   7      703.63      628.86    205.01 o 
  -9   4   7     5466.39     6763.50    481.72 o 
  -8   4   7      378.62      230.06    151.71 o 
  -7   4   7    16455.34    15635.82    546.04 o 
  -6   4   7     2833.55     2674.64    223.55 o 
  -5   4   7     1859.98     1619.58    124.84 o 
  -4   4   7    40362.78    38076.97   1052.54 o 
  -3   4   7     5356.18     5470.84    242.82 o 
  -2   4   7    41502.24    40773.36   1280.70 o 
  -1   4   7       62.99      102.25     60.27 o 
   0   4   7    13747.47    14057.03    394.31 o 
   1   4   7       35.24       40.22     62.53 o 
   2   4   7    26603.34    24398.44    745.49 o 
   3   4   7     1163.55     1306.08    113.02 o 
   4   4   7    21530.68    24252.93    709.79 o 
   5   4   7      223.09      295.30     92.67 o 
   6   4   7     1447.63     1637.60    146.73 o 
   7   4   7     9929.86    10025.71    460.43 o 
   8   4   7      300.73      455.45    164.78 o 
   9   4   7      643.24     1073.93    224.13 o 
  10   4   7      391.24      213.92    211.68 o 
  11   4   7     1431.19      763.26    251.60 o 
  12   4   7      668.36     1135.94    363.91 o 
 -13   5   7     1441.42      889.66    371.97 o 
 -12   5   7      401.86       92.15    294.16 o 
 -11   5   7     1312.91     1513.89    326.76 o 
 -10   5   7     3932.26     4529.15    394.05 o 
  -9   5   7     3091.06     3751.33    303.61 o 
  -8   5   7      685.34      734.90    212.48 o 
  -7   5   7     9167.77     9322.48    413.04 o 
  -6   5   7     1365.99     1579.75    148.93 o 
  -5   5   7      355.04      338.25     78.64 o 
  -4   5   7    20956.50    21085.27    620.05 o 
  -3   5   7     1067.94     1301.00     98.16 o 
  -2   5   7     3796.27     3029.23    241.49 o 
  -1   5   7    11396.39    11210.01    361.07 o 
   0   5   7     1000.96     1053.48     82.13 o 
   1   5   7    31556.25    32480.99    901.25 o 
   2   5   7     3219.97     3647.77    255.20 o 
   3   5   7     2462.96     2555.22    184.62 o 
   4   5   7    15737.90    16430.94    501.68 o 
   5   5   7      432.35      414.35     95.76 o 
   6   5   7      490.87      638.24    106.24 o 
   7   5   7     8314.39     8354.05    401.99 o 
   8   5   7     1637.17     1658.51    337.28 o 
   9   5   7        8.26      -30.02    174.47 o 
  10   5   7     2150.26     2855.49    333.15 o 
  11   5   7     2137.55     2374.30    327.89 o 
  12   5   7       10.66     -129.92    267.40 o 
 -13   6   7     1390.89     1297.11    391.54 o 
 -12   6   7       86.82      201.53    298.43 o 
 -11   6   7     4276.56     5669.45    471.18 o 
 -10   6   7     4370.25     4320.89    384.72 o 
  -9   6   7     1505.25     1578.07    217.38 o 
  -8   6   7       39.29      247.07    151.54 o 
  -7   6   7      191.51      273.16    112.86 o 
  -6   6   7    23613.72    23920.50    711.87 o 
  -5   6   7    10171.99     9095.01    319.30 o 
  -4   6   7      337.60      471.47     82.88 o 
  -3   6   7     1405.50     1456.61    138.39 o 
  -2   6   7     7328.10     7834.06    299.01 o 
  -1   6   7      827.70      841.50     80.10 o 
   0   6   7    38140.32    35665.77    967.87 o 
   1   6   7    10077.88     9937.67    327.65 o 
   2   6   7     2533.22     2658.15    147.41 o 
   3   6   7     2848.90     2828.91    161.21 o 
   4   6   7    43180.35    40164.42   1116.20 o 
   5   6   7    24983.93    25247.74    742.16 o 
   6   6   7    27685.56    28020.47    818.67 o 
   7   6   7      396.71      331.13    139.62 o 
   8   6   7      277.92      173.70    165.55 o 
   9   6   7     9452.69     9383.47    529.01 o 
  10   6   7       42.89      -67.59    254.05 o 
  11   6   7     1867.26     2130.72    331.28 o 
  12   6   7     1264.66      994.80    300.26 o 
 -13   7   7      131.95        3.29    323.42 o 
 -12   7   7      280.31       17.04    273.97 o 
 -11   7   7       32.51     -135.30    213.30 o 
 -10   7   7     5793.78     5650.82    418.35 o 
  -9   7   7    16016.57    16150.49    834.24 o 
  -8   7   7     1304.95     1049.57    194.17 o 
  -7   7   7     2526.35     2627.54    196.66 o 
  -6   7   7      829.27     1090.12    119.87 o 
  -5   7   7       72.17      -70.17     70.17 o 
  -4   7   7     3544.95     3303.70    167.68 o 
  -3   7   7       45.40       69.13     64.19 o 
  -2   7   7     4169.08     4133.99    178.97 o 
  -1   7   7      474.44      407.47     78.22 o 
   0   7   7    10395.52    10670.95    339.43 o 
   1   7   7    10744.77    11510.92    368.34 o 
   2   7   7    22212.07    23471.35    677.05 o 
   3   7   7     6798.44     7244.13    269.63 o 
   4   7   7     1431.07     1230.42    119.97 o 
   5   7   7     4205.63     4229.30    209.00 o 
   6   7   7      471.54      547.29    121.61 o 
   7   7   7     1070.97     1436.72    257.10 o 
   8   7   7     9085.71     9316.61    505.35 o 
   9   7   7     2477.68     2751.42    303.89 o 
  10   7   7     1485.82     1043.95    363.45 o 
  11   7   7      236.12      254.39    216.74 o 
  12   7   7     1818.52     1561.05    310.34 o 
 -13   8   7     5799.45     6790.62    950.00 o 
 -12   8   7    11993.11    12065.99    784.30 o 
 -11   8   7      666.44      180.93    235.67 o 
 -10   8   7      371.60      505.21    208.50 o 
  -9   8   7    12229.31    13156.73    591.70 o 
  -8   8   7      214.92      164.63    124.47 o 
  -7   8   7    21460.96    21704.48    756.69 o 
  -6   8   7     1057.89      968.27    113.81 o 
  -5   8   7       51.98       45.74     74.53 o 
  -4   8   7    30421.34    29010.07    827.70 o 
  -3   8   7     9977.47     9697.02    326.70 o 
  -2   8   7    36051.15    34807.38    964.58 o 
  -1   8   7      198.20      131.77     60.85 o 
   0   8   7      963.15      934.01     94.54 o 
   1   8   7    21653.36    21115.93    614.88 o 
   2   8   7    60403.33    58288.57   1570.45 o 
   3   8   7     5368.44     6078.53    238.72 o 
   4   8   7    42230.38    41901.00   1161.04 o 
   5   8   7    17078.16    17444.58    587.38 o 
   6   8   7      105.30      105.86    102.42 o 
   7   8   7    30895.72    29852.85   1034.31 o 
   8   8   7     4726.28     4536.84    354.68 o 
   9   8   7     3534.15     2570.92    293.13 o 
  10   8   7      165.87      239.61    240.13 o 
  11   8   7     6235.44     5854.42    488.37 o 
  12   8   7     1000.04      958.50    407.42 o 
 -13   9   7     3042.37     3615.05    668.27 o 
 -12   9   7      280.83      110.19    400.70 o 
 -11   9   7     1271.80     1145.00    275.96 o 
 -10   9   7        1.47      -54.06    176.37 o 
  -9   9   7    16600.83    15287.21    632.77 o 
  -8   9   7     8022.79     7847.64    367.93 o 
  -7   9   7       81.24      -16.84    123.07 o 
  -6   9   7     2849.70     3180.99    188.08 o 
  -5   9   7      228.26      191.55    101.80 o 
  -4   9   7     3444.74     3174.98    172.56 o 
  -3   9   7    30049.34    29371.33    826.05 o 
  -2   9   7        9.18      179.55     64.45 o 
  -1   9   7       81.30       68.35     53.66 o 
   0   9   7     1283.37     1226.32    100.50 o 
   1   9   7     9051.88     9006.71    304.70 o 
   2   9   7     5015.35     5029.58    208.07 o 
   3   9   7     9406.11     8921.51    313.68 o 
   4   9   7    26882.87    26071.68    755.78 o 
   5   9   7      453.54      466.36    108.87 o 
   6   9   7    33041.99    34500.27   1072.36 o 
   7   9   7        2.65       80.26    191.72 o 
   8   9   7     7659.42     8279.16    482.54 o 
   9   9   7     5622.06     5449.61    437.94 o 
  10   9   7      228.29     -148.12    316.03 o 
  11   9   7     1388.91     1309.24    374.81 o 
  12   9   7     3160.84     3777.78    517.59 o 
 -13  10   7      131.05     -350.53    350.53 o 
 -12  10   7      457.99     1361.06    433.00 o 
 -11  10   7    10734.36    12051.83    665.58 o 
 -10  10   7    14011.67    13824.90    677.98 o 
  -9  10   7       82.43      -27.55    142.75 o 
  -8  10   7     1025.86      992.02    157.54 o 
  -7  10   7       18.82      -19.18    117.58 o 
  -6  10   7    15110.23    16046.44    518.02 o 
  -5  10   7    14802.71    13159.85    437.87 o 
  -4  10   7       23.84      -50.81     75.36 o 
  -3  10   7     3036.70     3569.39    175.91 o 
  -2  10   7     5184.98     5763.25    227.22 o 
  -1  10   7        2.37       -6.60     53.58 o 
   0  10   7     2239.05     1665.89    110.38 o 
   1  10   7     2502.77     2162.44    125.62 o 
   2  10   7     2719.71     3189.60    159.24 o 
   3  10   7     6505.92     7156.16    268.06 o 
   4  10   7    12901.32    13626.28    484.03 o 
   5  10   7    10144.32    10177.23    399.47 o 
   6  10   7    17572.24    17797.71    619.19 o 
   7  10   7     5403.95     5323.65    324.07 o 
   8  10   7     9872.17     8971.95    632.45 o 
   9  10   7     9894.96    10581.68   1329.53 o 
  10  10   7      121.05      122.40    286.06 o 
  11  10   7     1914.63     2221.71    420.31 o 
  12  10   7       65.20      253.92    344.09 o 
 -13  11   7      559.36      713.91    536.98 o 
 -12  11   7     2940.36     2725.74    518.43 o 
 -11  11   7       11.01     -109.60    205.08 o 
 -10  11   7    20456.01    22049.09    956.78 o 
  -9  11   7     3160.27     3304.62    293.92 o 
  -8  11   7      918.06      949.30    154.00 o 
  -7  11   7     2182.39     2397.58    195.64 o 
  -6  11   7    13133.76    13636.72    468.08 o 
  -5  11   7     3603.28     3568.56    201.82 o 
  -4  11   7    40210.12    39305.48   1096.79 o 
  -3  11   7        7.96       47.55     66.90 o 
  -2  11   7     1889.47     2023.64    129.51 o 
  -1  11   7     7859.27     6981.36    240.33 o 
   0  11   7     7110.32     7210.24    260.17 o 
   1  11   7     1876.81     1674.78    109.84 o 
   2  11   7        3.86      105.50     61.24 o 
   3  11   7     6519.79     7360.83    306.93 o 
   4  11   7    10294.44     9071.94    552.30 o 
   5  11   7    28723.78    27382.33    866.47 o 
   6  11   7     3243.08     2842.92    210.80 o 
   7  11   7     2477.94     2545.58    310.31 o 
   8  11   7     2152.62     2263.63    367.70 o 
   9  11   7     5644.07     5466.03    509.63 o 
  10  11   7    13102.98    13511.65    832.25 o 
  11  11   7     2643.94     3845.13    569.18 o 
  12  11   7       10.74     -308.88    501.24 o 
 -13  12   7     1808.33     2015.10    547.77 o 
 -12  12   7     5927.98     6472.21    673.16 o 
 -11  12   7     4645.82     5132.83    496.52 o 
 -10  12   7     2277.06     2633.59    325.42 o 
  -9  12   7     1557.83     1619.68    248.38 o 
  -8  12   7        0.81      -93.97    119.11 o 
  -7  12   7     8930.72     8653.15    384.00 o 
  -6  12   7    13874.62    13378.80    453.03 o 
  -5  12   7      179.99      201.08     96.36 o 
  -4  12   7      390.06      355.14     94.72 o 
  -3  12   7    11046.54    10654.30    362.96 o 
  -2  12   7     1330.87     1518.25    141.00 o 
  -1  12   7    10635.13    10386.22    341.22 o 
   0  12   7     6224.34     5691.57    225.14 o 
   1  12   7     4823.50     4725.68    237.92 o 
   2  12   7     1583.01     1556.40    102.37 o 
   3  12   7    18902.11    17643.37    654.51 o 
   4  12   7     2959.93     3524.95    389.93 o 
   5  12   7     1559.52     1741.98    199.72 o 
   6  12   7     3110.44     3030.83    297.63 o 
   7  12   7     3817.41     3369.69    320.75 o 
   8  12   7     2025.66     1674.55    316.96 o 
   9  12   7      318.40      574.39    319.82 o 
  10  12   7     1684.54     1038.26    332.75 o 
  11  12   7      541.18      646.66    329.69 o 
  12  12   7     3619.61     3871.68    529.61 o 
 -13  13   7     2092.29     2074.61    554.17 o 
 -12  13   7     2031.49     2571.40    497.29 o 
 -11  13   7     8159.46     7414.93    590.35 o 
 -10  13   7      460.13      568.21    234.41 o 
  -9  13   7     2336.45     2136.24    294.57 o 
  -8  13   7    17111.93    16809.79    616.69 o 
  -7  13   7     1657.33     1405.30    204.39 o 
  -6  13   7    17037.25    18722.89    601.33 o 
  -5  13   7     1499.17     1425.66    187.98 o 
  -4  13   7      178.45      -38.09    134.37 o 
  -3  13   7    28116.44    27878.32    807.99 o 
  -2  13   7    19132.45    17126.33    522.35 o 
  -1  13   7      522.22      682.27     84.21 o 
   0  13   7     1021.66      955.50    116.35 o 
   1  13   7    12907.77    13788.66    475.06 o 
   2  13   7      454.55      625.35    129.91 o 
   3  13   7    21685.32    20781.29    761.27 o 
   4  13   7     3278.72     3327.91    249.29 o 
   5  13   7     2322.50     2927.31    243.67 o 
   6  13   7     1508.32     1292.58    404.02 o 
   7  13   7     8850.06     7722.51    471.83 o 
   8  13   7     5596.29     5559.81    488.62 o 
   9  13   7      776.04      825.76    331.90 o 
  10  13   7        5.13     -282.29    282.29 o 
  11  13   7     3972.51     4303.18    526.35 o 
  12  13   7    10403.50    10924.24    808.81 o 
 -12  14   7      340.91       48.80    354.84 o 
 -11  14   7     1149.33     1238.46    324.38 o 
 -10  14   7     8893.07     8401.97    605.87 o 
  -9  14   7        3.42      -40.88    181.18 o 
  -8  14   7     1041.29     1186.66    160.76 o 
  -7  14   7     9467.12     9712.49    440.49 o 
  -6  14   7    12686.46    12367.90    415.05 o 
  -5  14   7     2987.17     2949.78    181.49 o 
  -4  14   7    14333.64    14528.20    470.64 o 
  -3  14   7     2963.93     3278.41    182.29 o 
  -2  14   7       80.78       87.96     68.77 o 
  -1  14   7    25483.09    24059.61    703.95 o 
   0  14   7    12522.36    12778.21    454.74 o 
   1  14   7    25943.73    27250.85    851.83 o 
   2  14   7      620.83      607.02    136.48 o 
   3  14   7     5270.84     6327.91    340.85 o 
   4  14   7       69.74      117.43    129.04 o 
   5  14   7       86.81      -62.93    163.98 o 
   6  14   7    13910.15    13260.54    636.91 o 
   7  14   7    15301.44    15928.25    829.57 o 
   8  14   7       38.36      -16.70    191.45 o 
   9  14   7     2000.76     1919.14    607.65 o 
  10  14   7     3110.75     3123.75    437.07 o 
  11  14   7      836.66      958.30    388.13 o 
  12  14   7     4755.07     4194.29    557.23 o 
 -12  15   7     1833.00     2035.05    411.80 o 
 -11  15   7      321.94      232.92    345.11 o 
 -10  15   7     6646.15     5682.18    493.17 o 
  -9  15   7     8401.38     8747.45    468.27 o 
  -8  15   7       69.89     -118.98    118.98 o 
  -7  15   7      316.04      414.87    126.80 o 
  -6  15   7    13119.36    13027.37    458.49 o 
  -5  15   7     3252.26     3519.31    208.21 o 
  -4  15   7     8560.00     7963.90    315.22 o 
  -3  15   7     4548.41     4340.85    216.30 o 
  -2  15   7       70.00       60.34     78.25 o 
  -1  15   7    26325.68    27597.65    864.97 o 
   0  15   7    24822.53    24728.62    788.63 o 
   1  15   7     4790.85     4158.48    259.48 o 
   2  15   7      239.45      -38.06    126.95 o 
   3  15   7      965.88      754.39    178.11 o 
   4  15   7    19495.71    19457.63    726.62 o 
   5  15   7    22292.58    22730.03    835.41 o 
   6  15   7      113.05      804.29    211.71 o 
   7  15   7     3203.37     3297.11    336.55 o 
   8  15   7       64.13      297.11    219.39 o 
   9  15   7     4149.33     3786.63    627.81 o 
  10  15   7     7584.97     7726.73    626.19 o 
  11  15   7      573.29      805.17    393.04 o 
 -12  16   7      672.86      937.45    350.94 o 
 -11  16   7     7247.63     6355.39    565.07 o 
 -10  16   7     2892.49     3064.52    349.57 o 
  -9  16   7     1919.80     1725.86    294.73 o 
  -8  16   7      993.48      786.07    161.31 o 
  -7  16   7      159.85       73.98    112.02 o 
  -6  16   7     5915.64     5842.14    283.43 o 
  -5  16   7    27583.42    28309.84    852.29 o 
  -4  16   7        2.80       19.91     83.61 o 
  -3  16   7     1990.68     1884.27    165.01 o 
  -2  16   7      257.35      135.27    100.56 o 
  -1  16   7     9295.25     9715.42    387.83 o 
   0  16   7     6794.33     6839.36    380.46 o 
   1  16   7    23712.67    23917.96    843.43 o 
   2  16   7     5707.92     4948.55    294.02 o 
   3  16   7    10633.32    11321.99    500.68 o 
   4  16   7        6.01       32.13    182.38 o 
   5  16   7     3911.02     3793.47    290.14 o 
   6  16   7     1247.63     2051.78    402.36 o 
   7  16   7      187.50      493.31    255.41 o 
   8  16   7     4461.14     4202.21    392.37 o 
   9  16   7     2165.91     1994.69    450.73 o 
  10  16   7       66.61     -300.29    308.68 o 
  11  16   7     1484.74     1643.85    506.90 o 
 -12  17   7      698.97      826.50    366.39 o 
 -11  17   7     5024.31     4649.33    491.14 o 
 -10  17   7      550.86      484.10    280.02 o 
  -9  17   7     2362.55     2161.62    334.36 o 
  -8  17   7     3084.93     3280.08    254.28 o 
  -7  17   7     3190.08     3197.50    253.49 o 
  -6  17   7    10124.79    11237.58    419.80 o 
  -5  17   7      152.12       62.00    109.27 o 
  -4  17   7      214.46      211.12    116.22 o 
  -3  17   7    25494.71    25868.88    833.83 o 
  -2  17   7    17866.36    18382.65    582.77 o 
  -1  17   7      624.30      612.95    118.85 o 
   0  17   7      190.49      166.02    118.97 o 
   1  17   7      613.14      713.95    147.24 o 
   2  17   7     5719.65     6543.01    534.49 o 
   3  17   7    20489.31    19053.47    721.04 o 
   4  17   7    10183.54    10068.99    475.70 o 
   5  17   7     2230.78     2200.03    238.47 o 
   6  17   7       46.16      177.49    190.91 o 
   7  17   7        2.18      314.26    211.32 o 
   8  17   7     1127.84     1344.76    290.12 o 
   9  17   7      163.92      279.78    308.57 o 
  10  17   7      129.15     -128.61    309.84 o 
  11  17   7      147.18      635.19    375.38 o 
 -12  18   7      749.60      360.18    384.33 o 
 -11  18   7      443.41      138.99    269.53 o 
 -10  18   7      418.35       61.64    243.18 o 
  -9  18   7     1641.65     2980.36    461.80 o 
  -8  18   7      509.76      557.36    188.71 o 
  -7  18   7     2880.33     3270.54    249.52 o 
  -6  18   7     2392.94     2562.66    197.54 o 
  -5  18   7       28.62       56.79    116.45 o 
  -4  18   7     3791.41     4169.43    258.67 o 
  -3  18   7     1317.92     1283.55    143.83 o 
  -2  18   7    13587.40    14382.74    519.73 o 
  -1  18   7     2676.77     2610.99    196.30 o 
   0  18   7      500.91      448.93    186.39 o 
   1  18   7     7709.94     8357.79    409.36 o 
   2  18   7    36211.17    34343.23   1165.95 o 
   3  18   7      170.09      360.43    186.82 o 
   4  18   7    10303.62    10258.73    492.44 o 
   5  18   7     2145.53     2049.18    240.24 o 
   6  18   7     1383.46     1030.86    247.21 o 
   7  18   7    12398.69    13646.24    681.95 o 
   8  18   7      545.91      423.29    366.75 o 
   9  18   7     1509.74     1418.94    383.78 o 
  10  18   7       19.63       17.14    314.98 o 
  11  18   7      908.46      939.38    539.76 o 
 -12  19   7       12.17       16.95    571.11 o 
 -11  19   7      822.64      850.59    389.75 o 
 -10  19   7     1819.69     1826.55    349.40 o 
  -9  19   7        2.50     -110.70    204.89 o 
  -8  19   7    11232.12    11201.31    658.98 o 
  -7  19   7     2710.51     3256.53    248.12 o 
  -6  19   7      677.70      545.89    165.22 o 
  -5  19   7     2771.94     3010.27    220.24 o 
  -4  19   7       12.48      313.02    115.86 o 
  -3  19   7       69.22        5.66    108.28 o 
  -2  19   7     5605.03     5635.26    298.38 o 
  -1  19   7    12424.89    12609.38    475.45 o 
   0  19   7       59.62      144.95    153.47 o 
   1  19   7    15975.90    14846.13    726.47 o 
   2  19   7     4333.03     4739.95    369.39 o 
   3  19   7        4.59       96.96    144.37 o 
   4  19   7     4064.07     4351.00    357.44 o 
   5  19   7     7284.93     7083.40    405.83 o 
   6  19   7        9.76      -23.85    199.71 o 
   7  19   7      328.60      321.22    225.94 o 
   8  19   7     2311.92     2428.32    446.38 o 
   9  19   7     1287.66      195.14    363.71 o 
  10  19   7     2300.75     3404.44    487.99 o 
  11  19   7      285.40      380.65    401.66 o 
 -11  20   7     1728.14     1521.66    327.30 o 
 -10  20   7     2976.16     2618.68    358.25 o 
  -9  20   7      213.26     -126.94    194.50 o 
  -8  20   7        4.60     -184.86    184.86 o 
  -7  20   7      182.77      293.00    157.99 o 
  -6  20   7     3050.19     3210.90    266.89 o 
  -5  20   7     3280.74     3637.86    250.03 o 
  -4  20   7       21.95       34.88    111.87 o 
  -3  20   7     1304.64     1132.67    162.60 o 
  -2  20   7     6734.01     6809.62    333.39 o 
  -1  20   7       69.36      216.32    163.89 o 
   0  20   7    35353.64    37004.54   1286.66 o 
   1  20   7     1657.30     1705.03    315.74 o 
   2  20   7    12146.27    12645.77    553.37 o 
   3  20   7      456.40      113.08    153.79 o 
   4  20   7    12937.49    13334.73    586.83 o 
   5  20   7     4092.18     4417.04    331.60 o 
   6  20   7    10630.49    12393.01    689.87 o 
   7  20   7       32.13       66.09    243.20 o 
   8  20   7      442.01      336.42    401.35 o 
   9  20   7     4095.21     4090.22    509.08 o 
  10  20   7       32.13       75.12    344.95 o 
 -11  21   7       19.71     -288.34    288.34 o 
 -10  21   7      748.33     1046.16    559.76 o 
  -9  21   7     2507.96     2463.25    397.40 o 
  -8  21   7       72.54     -106.22    180.80 o 
  -7  21   7     1372.83     1546.81    232.49 o 
  -6  21   7      101.98       94.13    147.61 o 
  -5  21   7     5739.68     5394.49    301.37 o 
  -4  21   7      209.12      303.40    105.85 o 
  -3  21   7      350.41      496.59    127.72 o 
  -2  21   7     5225.16     5601.50    332.62 o 
  -1  21   7      574.74      609.90    168.64 o 
   0  21   7      284.22      547.55    154.32 o 
   1  21   7      889.60      765.08    236.34 o 
   2  21   7      179.09       80.43    151.13 o 
   3  21   7       17.41      106.61    147.39 o 
   4  21   7      172.41      150.03    174.44 o 
   5  21   7        8.57       72.24    174.57 o 
   6  21   7     2726.45     2713.18    333.22 o 
   7  21   7        0.93     -197.09    245.93 o 
   8  21   7     3136.21     3251.70    390.66 o 
   9  21   7      518.16      812.61    350.62 o 
  10  21   7       17.27     -318.62    318.62 o 
 -11  22   7     2082.39     1754.15    401.15 o 
 -10  22   7     1102.71     1085.00    327.99 o 
  -9  22   7     6248.89     6922.77    543.35 o 
  -8  22   7      142.32      -48.55    183.22 o 
  -7  22   7     8851.71     9311.94    543.60 o 
  -6  22   7        2.35     -117.94    143.90 o 
  -5  22   7     1334.49     1671.94    178.69 o 
  -4  22   7     1229.99      909.40    196.89 o 
  -3  22   7     1641.81     1563.43    157.62 o 
  -2  22   7     6740.24     6393.88    358.47 o 
  -1  22   7     1201.15     1220.48    191.66 o 
   0  22   7     2564.04     2364.79    236.07 o 
   1  22   7      152.62       80.43    151.94 o 
   2  22   7     5295.35     5306.27    347.04 o 
   3  22   7     1205.53     1551.19    225.76 o 
   4  22   7      405.99      233.31    182.30 o 
   5  22   7        1.74      -42.05    180.44 o 
   6  22   7       67.28     -188.93    241.58 o 
   7  22   7     2851.07     2703.09    361.94 o 
   8  22   7      633.15      433.03    348.14 o 
   9  22   7      554.01      504.65    363.82 o 
  10  22   7      627.18      562.04    380.63 o 
 -10  23   7      505.85     -127.01    406.55 o 
  -9  23   7      695.82      479.91    236.07 o 
  -8  23   7      353.61      136.30    200.88 o 
  -7  23   7      725.04      222.66    207.66 o 
  -6  23   7      948.65      984.83    206.70 o 
  -5  23   7      186.01      173.15    106.56 o 
  -4  23   7        9.12       10.56     97.32 o 
  -3  23   7      100.34       27.14     96.57 o 
  -2  23   7     2096.20     2067.70    219.15 o 
  -1  23   7      176.04      207.21    137.62 o 
   0  23   7     2232.62     2159.92    255.48 o 
   1  23   7     7607.97     7689.95    417.34 o 
   2  23   7     4720.63     4392.08    344.37 o 
   3  23   7     1222.49     1168.28    219.39 o 
   4  23   7      397.33      263.62    187.93 o 
   5  23   7     4523.68     4647.65    381.35 o 
   6  23   7     4477.93     5141.98    627.64 o 
   7  23   7      806.56      938.71    294.31 o 
   8  23   7     7056.06     7733.76    648.01 o 
   9  23   7      234.26     -342.12    342.12 o 
  10  23   7       79.07      376.64    513.18 o 
 -10  24   7     1501.00     2187.58    626.70 o 
  -9  24   7     1787.94     2143.39    401.19 o 
  -8  24   7     1965.64     1771.01    390.33 o 
  -7  24   7     3049.23     2902.07    439.01 o 
  -6  24   7     1169.35     1159.58    242.17 o 
  -5  24   7      914.77      846.72    197.68 o 
  -4  24   7      389.81      359.01    117.79 o 
  -3  24   7     6094.33     5937.93    359.59 o 
  -2  24   7     2277.52     2244.75    224.90 o 
  -1  24   7      927.42      992.08    182.39 o 
   0  24   7      471.26      486.98    171.30 o 
   1  24   7      297.75      326.36    174.10 o 
   2  24   7      246.29      653.79    184.81 o 
   3  24   7       19.82     -176.22    176.22 o 
   4  24   7     7068.68     7067.47    446.74 o 
   5  24   7      229.23      -15.89    201.96 o 
   6  24   7     1232.40     1287.73    315.46 o 
   7  24   7     1930.00     1890.90    655.37 o 
   8  24   7        2.62     -245.64    245.64 o 
   9  24   7      862.31     1095.96    407.23 o 
 -10  25   7     1322.09     2683.66    658.79 o 
  -9  25   7      217.71      129.88    291.10 o 
  -8  25   7     1879.71     2725.96    508.10 o 
  -7  25   7       74.96      -33.39    180.94 o 
  -6  25   7     3859.14     4087.01    364.07 o 
  -5  25   7       29.14      176.53    129.69 o 
  -4  25   7     7322.96     7293.49    337.62 o 
  -3  25   7      294.66       47.80    286.53 o 
  -2  25   7     1936.43     2093.66    238.88 o 
  -1  25   7     2846.38     2912.56    264.45 o 
   0  25   7       82.53     -114.76    152.58 o 
   1  25   7      172.43       33.08    172.71 o 
   2  25   7      768.51      958.71    218.90 o 
   3  25   7     1183.48      952.52    224.55 o 
   4  25   7      777.83      798.54    236.73 o 
   5  25   7     2125.37     1702.11    373.55 o 
   6  25   7     1698.24     1394.41    313.68 o 
   7  25   7     2411.94     2351.62    375.30 o 
   8  25   7     3864.42     3625.41    511.85 o 
   9  25   7       15.01      455.29    374.08 o 
  -9  26   7     1754.07     1702.84    516.34 o 
  -8  26   7     2662.14     3114.71    511.78 o 
  -7  26   7     1962.23     2210.57    411.19 o 
  -6  26   7      460.48      348.34    225.38 o 
  -5  26   7     1586.28     1407.60    207.58 o 
  -4  26   7     1609.68     1446.46    344.07 o 
  -3  26   7     4043.87     4811.58    329.63 o 
  -2  26   7     2917.19     2501.39    248.06 o 
  -1  26   7       88.18       97.35    146.77 o 
   0  26   7      188.11      103.95    197.60 o 
   1  26   7       55.39      -51.85    178.74 o 
   2  26   7     4646.86     4505.65    354.33 o 
   3  26   7     1531.98     1043.26    252.39 o 
   4  26   7      142.35      228.74    198.99 o 
   5  26   7      319.66      547.18    279.98 o 
   6  26   7      146.51       28.18    265.64 o 
   7  26   7      475.80      587.50    292.46 o 
   8  26   7      600.37     1623.01    354.16 o 
   9  26   7      251.05      354.34    611.83 o 
  -9  27   7     1249.65      572.09    417.77 o 
  -8  27   7     4575.72     4609.64    872.88 o 
  -7  27   7     1111.04      682.61    313.83 o 
  -6  27   7      590.92      195.02    365.09 o 
  -5  27   7     3338.60     2812.98    339.57 o 
  -4  27   7    10954.42    10495.80    652.52 o 
  -3  27   7       66.38      -68.61    128.79 o 
  -2  27   7     2584.35     2352.78    245.38 o 
  -1  27   7       14.08       -0.81    197.94 o 
   0  27   7      640.15      420.28    168.94 o 
   1  27   7     2485.50     2393.80    275.06 o 
   2  27   7     1045.43      773.35    229.89 o 
   3  27   7     3426.46     3050.07    324.92 o 
   4  27   7     1197.53     1203.32    242.79 o 
   5  27   7       40.74      368.76    272.83 o 
   6  27   7     3006.91     3267.05    793.04 o 
   7  27   7      121.95       45.96    275.19 o 
   8  27   7     4015.57     3835.17    471.66 o 
  -9  28   7       36.18      222.59    348.82 o 
  -8  28   7     1239.98      790.86    441.53 o 
  -7  28   7      579.45      506.55    455.75 o 
  -6  28   7      351.65      196.28    235.09 o 
  -5  28   7     1526.29     1423.93    238.35 o 
  -4  28   7     5901.10     5451.13    982.60 o 
  -3  28   7      330.99      109.29    217.46 o 
  -2  28   7      348.14      438.52    190.94 o 
  -1  28   7      866.45      535.39    296.64 o 
   0  28   7      373.03      475.22    181.58 o 
   1  28   7     2047.56     2260.30    295.28 o 
   2  28   7     4253.18     4750.70    385.43 o 
   3  28   7     2216.14     1753.57    287.93 o 
   4  28   7        0.53       61.77    204.90 o 
   5  28   7        5.39       57.54    265.92 o 
   6  28   7       24.41       79.51    269.69 o 
   7  28   7      648.60      563.50    324.20 o 
   8  28   7      616.32      597.82    323.52 o 
  -8  29   7     8106.41     9425.23    841.45 o 
  -7  29   7      357.46     -194.32    292.99 o 
  -6  29   7     7946.02     7371.18    916.89 o 
  -5  29   7       11.30     -177.41    177.41 o 
  -4  29   7     3915.78     3503.75    472.94 o 
  -3  29   7    12294.89    11536.28   1084.56 o 
  -2  29   7    12771.74    13138.54    811.01 o 
  -1  29   7        9.18      -41.48    199.86 o 
   0  29   7      394.84      260.50    171.94 o 
   1  29   7     4250.23     4174.03    358.02 o 
   2  29   7       22.58      250.52    227.64 o 
   3  29   7     6850.52     6434.59    455.86 o 
   4  29   7      742.75      439.36    255.76 o 
   5  29   7     1181.42     1505.84    333.78 o 
   6  29   7     4156.95     4858.35    491.50 o 
   7  29   7      417.27      535.77    335.61 o 
  -8  30   7        0.20       34.13    361.05 o 
  -7  30   7     6204.07     6548.71    910.93 o 
  -6  30   7     3887.64     4177.16    871.92 o 
  -5  30   7       27.48      -87.85    234.52 o 
  -4  30   7     2213.05     2009.89    281.82 o 
  -3  30   7     1331.96     1098.35    350.22 o 
  -2  30   7      502.11      381.90    500.26 o 
  -1  30   7     2202.27     2154.96    311.52 o 
   0  30   7     2375.10     2563.25    383.37 o 
   1  30   7     2668.65     2921.25    312.60 o 
   2  30   7      703.99      534.53    238.72 o 
   3  30   7      978.40      712.53    314.04 o 
   4  30   7       46.38      209.19    224.75 o 
   5  30   7      223.83      108.90    274.93 o 
   6  30   7      103.46      252.89    345.52 o 
   7  30   7     2909.86     2474.91    429.63 o 
  -7  31   7      616.76      537.57    619.31 o 
  -6  31   7     1485.21     1593.85    622.94 o 
  -5  31   7     6206.64     5944.38   1165.45 o 
  -4  31   7     6209.06     7066.05    596.55 o 
  -3  31   7      244.49      -15.08    262.31 o 
  -2  31   7      966.43     1035.68    292.28 o 
  -1  31   7     9758.87     9719.46    698.67 o 
   0  31   7      706.14      714.39    253.04 o 
   1  31   7     3415.91     3693.06    407.26 o 
   2  31   7       90.51      -10.24    253.37 o 
   3  31   7       47.03      -78.93    219.08 o 
   4  31   7     5124.00     5895.87    434.35 o 
   5  31   7     3780.06     4238.11    467.43 o 
   6  31   7      161.09      130.94    314.56 o 
  -6  32   7     2061.98     1822.56    621.75 o 
  -5  32   7     9900.33     8494.28    850.52 o 
  -4  32   7      249.23      307.32    235.52 o 
  -3  32   7     1662.56     1600.18    338.44 o 
  -2  32   7     1551.47     1148.54    338.51 o 
  -1  32   7       25.98     -130.16    275.17 o 
   0  32   7     7202.54     7410.12    501.11 o 
   1  32   7     4775.85     4967.95    435.85 o 
   2  32   7       99.72     -119.26    231.74 o 
   3  32   7     1400.24     1237.32    315.51 o 
   4  32   7     1885.48     1941.94    391.97 o 
   5  32   7     3562.74     3971.15    577.99 o 
   6  32   7     6381.17     7939.32   1630.98 o 
  -6  33   7       57.02     -455.09    455.09 o 
  -5  33   7        1.22     -680.58    680.58 o 
  -4  33   7     1331.08      894.61    322.24 o 
  -3  33   7     5710.52     5971.59    560.01 o 
  -2  33   7     5539.81     6735.50    603.71 o 
  -1  33   7      550.20      244.85    300.29 o 
   0  33   7      673.00      601.68    340.94 o 
   1  33   7      380.66      272.22    249.19 o 
   2  33   7     1300.98     1109.45    328.44 o 
   3  33   7     9605.99     9831.70    673.20 o 
   4  33   7      737.26      526.22    347.97 o 
   5  33   7     1075.69     1230.73    450.59 o 
  -5  34   7      104.54      -68.61    536.40 o 
  -4  34   7     3948.78     4645.20    504.70 o 
  -3  34   7      607.88      766.79    327.39 o 
  -2  34   7     6913.40     6818.09    685.96 o 
  -1  34   7      947.25      958.25    363.62 o 
   0  34   7      483.46      402.90    382.75 o 
   1  34   7     7312.88     5987.61    769.21 o 
   2  34   7     8704.36     8891.61    624.14 o 
   3  34   7      125.35     -154.17    284.70 o 
   4  34   7     2003.20     2018.27    545.65 o 
  -4  35   7     1102.00     1072.23    342.21 o 
  -3  35   7      652.10      604.40    317.85 o 
  -2  35   7     5816.07     5885.12    595.65 o 
  -1  35   7     5344.61     4153.79    538.99 o 
   0  35   7        2.22      522.10    370.90 o 
   1  35   7       33.14      322.24    383.90 o 
   2  35   7      492.07      414.25    329.00 o 
   3  35   7     1462.10     1493.24    400.24 o 
  -2  36   7     1746.84     2518.42    463.52 o 
  -1  36   7     1282.09     1364.25    409.56 o 
   0  36   7    18245.09    20194.18   1169.33 o 
   1  36   7     3594.15     2040.40    497.58 o 
 -13   0   8     1972.13     2689.18    701.20 o 
 -12   0   8      424.87      518.98   1197.44 o 
 -11   0   8    19507.44    22901.22   2041.51 o 
 -10   0   8     2619.76     3227.58    592.91 o 
  -9   0   8      377.04      206.13    456.55 o 
  -8   0   8      915.91      577.46    241.61 o 
  -7   0   8      235.44      247.77    138.23 o 
  -6   0   8     5836.10     5256.40    343.92 o 
  -5   0   8     7733.09     7711.85    404.10 o 
  -4   0   8    12421.28    12413.83    554.80 o 
  -3   0   8      518.41      225.01    170.41 o 
  -2   0   8     9360.84     9649.07    589.30 o 
  -1   0   8    19201.97    20647.07    994.68 o 
   0   0   8    11365.25    10515.69    475.45 o 
   1   0   8    84679.70    87655.80   3282.07 o 
   2   0   8    36257.03    35210.72   1393.57 o 
   3   0   8     4819.14     4406.86    406.71 o 
   4   0   8      399.21      548.96    142.71 o 
   5   0   8      114.48      381.92    153.61 o 
   6   0   8     2697.80     3018.21    275.99 o 
   7   0   8     2145.06     1905.91    312.41 o 
   8   0   8    17436.71    16812.41    959.84 o 
   9   0   8    14775.21    14461.13    877.49 o 
  10   0   8      152.81     -320.11    392.79 o 
  11   0   8     4632.31     3319.73    746.95 o 
  12   0   8      349.07      514.32    983.58 o 
 -13   1   8      104.29      405.43    374.35 o 
 -12   1   8      349.19     -262.40    340.92 o 
 -11   1   8     1353.52     1195.86    342.80 o 
 -10   1   8        5.44     -230.33    230.33 o 
  -9   1   8     3940.16     5012.79    446.39 o 
  -8   1   8     9650.08     8800.75    539.73 o 
  -7   1   8     5061.61     5004.28    238.87 o 
  -6   1   8     2154.98     2579.59    267.85 o 
  -5   1   8     6602.10     6869.31    265.69 o 
  -4   1   8    34684.18    33041.59   1057.78 o 
  -3   1   8     2763.88     3392.89    171.35 o 
  -2   1   8      167.54      -87.64     87.64 o 
  -1   1   8    29836.79    29325.69    943.86 o 
   0   1   8      280.76      244.53     69.49 o 
   1   1   8     1572.24     1646.74    121.94 o 
   2   1   8    16303.93    16286.83    505.94 o 
   3   1   8     8034.51     8590.25    314.26 o 
   4   1   8     3757.40     3623.62    192.41 o 
   5   1   8    11826.31    10761.57    380.34 o 
   6   1   8     2840.00     2922.49    299.06 o 
   7   1   8        0.47      146.59    147.51 o 
   8   1   8     1232.88     1568.87    219.32 o 
   9   1   8      212.85      255.68    211.40 o 
  10   1   8     3978.06     3917.56    468.67 o 
  11   1   8     2752.02     2283.98    637.16 o 
  12   1   8     1212.97      660.77    410.13 o 
 -13   2   8     6341.23     6316.62    660.90 o 
 -12   2   8     7614.40     8591.14    693.92 o 
 -11   2   8     4579.48     4540.72    790.83 o 
 -10   2   8       97.76      -62.39    250.29 o 
  -9   2   8      328.97      519.46    237.23 o 
  -8   2   8      245.85      225.76    153.77 o 
  -7   2   8     7079.79     7301.75    300.37 o 
  -6   2   8     8047.15     7583.94    298.23 o 
  -5   2   8      394.15      479.79     87.18 o 
  -4   2   8    24051.61    24320.67    705.14 o 
  -3   2   8    30568.45    30302.92    910.44 o 
  -2   2   8     2237.93     2091.54    166.72 o 
  -1   2   8     8809.26     8596.90    311.59 o 
   0   2   8     3052.72     3024.10    148.56 o 
   1   2   8    47128.41    47504.11   1294.04 o 
   2   2   8    97707.03    93516.72   2479.07 o 
   3   2   8     6078.57     5916.12    262.92 o 
   4   2   8     1779.67     1926.67    144.84 o 
   5   2   8     5283.64     5240.94    246.79 o 
   6   2   8     8078.35     7705.23    331.64 o 
   7   2   8    16205.94    16223.46    578.42 o 
   8   2   8     5075.55     4930.31    375.34 o 
   9   2   8       52.79      373.05    199.69 o 
  10   2   8     2422.00     2897.81    390.92 o 
  11   2   8     1669.41     1616.78    400.55 o 
  12   2   8     2333.40     2872.28    501.71 o 
 -13   3   8     2069.39     2081.90    478.05 o 
 -12   3   8      211.79      -22.76    368.74 o 
 -11   3   8     1833.11     2063.22    389.23 o 
 -10   3   8        2.04      -98.00    226.58 o 
  -9   3   8       18.25      -51.43    218.12 o 
  -8   3   8     7872.20     7764.81    448.46 o 
  -7   3   8      529.34      546.67    107.35 o 
  -6   3   8      110.18       88.33     77.88 o 
  -5   3   8      629.09      545.48    102.69 o 
  -4   3   8     4108.88     4273.27    186.88 o 
  -3   3   8    37384.72    36661.08   1095.61 o 
  -2   3   8     9166.89     8756.54    319.51 o 
  -1   3   8     1511.57     1602.26    126.06 o 
   0   3   8     6243.14     6220.79    237.64 o 
   1   3   8     2015.64     2011.55    127.56 o 
   2   3   8    18844.45    17969.02    535.79 o 
   3   3   8    22261.46    22856.13    674.94 o 
   4   3   8      696.78      443.61    102.68 o 
   5   3   8      137.86      138.52     91.18 o 
   6   3   8     6891.47     6971.28    299.31 o 
   7   3   8     4498.18     4594.90    269.88 o 
   8   3   8     2564.70     1870.55    242.57 o 
   9   3   8     3498.09     3847.72    349.22 o 
  10   3   8       60.31      112.60    259.56 o 
  11   3   8     1719.34     2193.24    430.90 o 
  12   3   8     3509.63     4270.42    536.99 o 
 -13   4   8        5.62      280.21    358.34 o 
 -12   4   8      629.58     1027.25    378.14 o 
 -11   4   8    15832.38    16937.92    955.21 o 
 -10   4   8      197.54      307.64    256.29 o 
  -9   4   8      385.75      612.72    201.34 o 
  -8   4   8     6675.55     7573.03    455.41 o 
  -7   4   8     1317.58     1290.93    135.22 o 
  -6   4   8    15563.93    15983.51    506.20 o 
  -5   4   8    22853.11    22871.20    671.40 o 
  -4   4   8      324.40      234.82     72.78 o 
  -3   4   8     8308.18     8351.40    312.84 o 
  -2   4   8     9876.04     9722.57    344.92 o 
  -1   4   8      442.63      515.33     99.24 o 
   0   4   8    57386.29    57722.25   1658.50 o 
   1   4   8     7217.78     7377.81    294.52 o 
   2   4   8     6712.85     6481.34    251.78 o 
   3   4   8     6508.10     5448.29    233.19 o 
   4   4   8      119.36      256.29    105.39 o 
   5   4   8    10765.19    10680.22    379.83 o 
   6   4   8     6995.91     6787.71    329.28 o 
   7   4   8     5612.79     6605.16    358.44 o 
   8   4   8      142.77       93.07    217.97 o 
   9   4   8     7025.12     6606.04    462.39 o 
  10   4   8       10.67      -47.91    204.22 o 
  11   4   8     2826.06     3170.93    417.08 o 
  12   4   8     1414.15     1599.69    395.25 o 
 -13   5   8      551.10      452.74    390.32 o 
 -12   5   8     3527.51     2312.71    519.22 o 
 -11   5   8       66.40      508.89    349.73 o 
 -10   5   8     9610.87     9807.63    663.64 o 
  -9   5   8      730.38      759.67    214.86 o 
  -8   5   8       30.95       79.36    155.84 o 
  -7   5   8     6324.26     7099.52    323.94 o 
  -6   5   8     6327.29     6591.88    273.33 o 
  -5   5   8     5748.94     5596.09    237.02 o 
  -4   5   8    29129.72    27663.21    792.59 o 
  -3   5   8     5005.95     5246.68    214.25 o 
  -2   5   8      293.31      375.38     82.87 o 
  -1   5   8    21461.90    21279.85    609.66 o 
   0   5   8    29905.13    29573.02    829.19 o 
   1   5   8     5120.05     5430.08    216.15 o 
   2   5   8     6854.34     6777.12    255.69 o 
   3   5   8       80.33       27.26     76.63 o 
   4   5   8    14629.72    13789.45    446.25 o 
   5   5   8    15249.61    13945.86    467.30 o 
   6   5   8      499.58      432.20    107.68 o 
   7   5   8       44.24       -4.23    129.53 o 
   8   5   8      410.43      204.91    167.23 o 
   9   5   8     2876.49     2447.29    291.83 o 
  10   5   8    10896.88    11954.61    649.89 o 
  11   5   8      555.26      298.39    381.18 o 
  12   5   8     2568.10     1893.51    489.21 o 
 -13   6   8     3330.64     4076.52    523.61 o 
 -12   6   8     4965.50     5489.66    587.23 o 
 -11   6   8        8.03      366.32    320.90 o 
 -10   6   8      722.17      683.28    330.85 o 
  -9   6   8     4611.45     4465.59    368.17 o 
  -8   6   8     5221.70     5678.82    388.05 o 
  -7   6   8    10391.34    11035.30    431.59 o 
  -6   6   8    13068.42    13379.01    441.12 o 
  -5   6   8     1228.98     1290.17    118.19 o 
  -4   6   8     9529.91    10524.93    355.41 o 
  -3   6   8    19476.50    20027.20    582.81 o 
  -2   6   8        2.34       54.78     53.83 o 
  -1   6   8    10071.84     9929.70    320.46 o 
   0   6   8       85.43      133.91     65.72 o 
   1   6   8     3391.29     3566.59    170.03 o 
   2   6   8    10591.85     9794.69    330.45 o 
   3   6   8     2326.91     2668.42    156.79 o 
   4   6   8     1048.35      911.25    132.37 o 
   5   6   8      338.66      454.27    105.11 o 
   6   6   8       49.52       74.58    114.21 o 
   7   6   8     1726.74     1695.55    207.95 o 
   8   6   8    13854.42    13232.04    636.90 o 
   9   6   8      146.83      -88.72    162.10 o 
  10   6   8      174.51      -22.46    200.94 o 
  11   6   8      106.81      150.03    228.96 o 
  12   6   8      606.54     1051.36    485.30 o 
 -13   7   8     4615.35     6088.91    606.00 o 
 -12   7   8     1468.07     1185.97    485.16 o 
 -11   7   8     1527.53     1396.26    363.22 o 
 -10   7   8      417.94      168.11    328.82 o 
  -9   7   8      278.47      425.99    223.82 o 
  -8   7   8    12510.28    11292.23    920.93 o 
  -7   7   8     2301.10     2236.45    189.89 o 
  -6   7   8    13969.84    13955.57    461.91 o 
  -5   7   8     1943.15     2054.51    147.60 o 
  -4   7   8    15691.87    16006.46    496.25 o 
  -3   7   8    18699.60    18973.64    565.99 o 
  -2   7   8    22689.23    20182.71    589.32 o 
  -1   7   8     2441.12     2587.01    162.56 o 
   0   7   8      123.57      173.12    102.16 o 
   1   7   8     2093.11     2169.02    134.38 o 
   2   7   8     5853.85     5626.93    228.74 o 
   3   7   8    19691.25    19758.16    602.24 o 
   4   7   8     2844.86     2992.48    178.20 o 
   5   7   8     2954.01     2881.53    201.63 o 
   6   7   8    13851.54    13198.67    647.10 o 
   7   7   8     1219.30      970.36    166.73 o 
   8   7   8     3287.20     3505.13    319.02 o 
   9   7   8      775.79     1073.77    227.15 o 
  10   7   8        0.73       13.27    189.48 o 
  11   7   8     1891.14     2751.68    448.41 o 
  12   7   8        5.35      -43.53    320.45 o 
 -13   8   8     1947.40     1763.23    409.93 o 
 -12   8   8      502.99      167.21    288.68 o 
 -11   8   8     1001.93      864.66    318.16 o 
 -10   8   8     1210.45     1306.94    355.32 o 
  -9   8   8     1768.71     1138.98    290.07 o 
  -8   8   8     5265.60     4954.04    321.67 o 
  -7   8   8      833.00      777.62    170.38 o 
  -6   8   8     2284.39     2381.39    209.02 o 
  -5   8   8    15322.37    15852.13    511.04 o 
  -4   8   8     2099.47     1900.62    135.06 o 
  -3   8   8     4381.56     5294.43    219.06 o 
  -2   8   8     3688.41     3660.97    193.53 o 
  -1   8   8      126.74      118.87     56.34 o 
   0   8   8      243.96      259.56     67.59 o 
   1   8   8     1378.51     1772.01    123.90 o 
   2   8   8     7414.08     7505.16    279.62 o 
   3   8   8      205.82      399.02     82.77 o 
   4   8   8     1265.57      983.51    119.65 o 
   5   8   8    15816.11    16128.39    555.57 o 
   6   8   8     2669.12     2896.40    216.30 o 
   7   8   8      314.61      230.56    130.94 o 
   8   8   8      310.07      182.23    173.75 o 
   9   8   8     1353.77     1443.62    248.13 o 
  10   8   8      266.39      216.74    276.07 o 
  11   8   8      131.45      -64.11    360.42 o 
  12   8   8      254.03       11.91    337.75 o 
 -13   9   8     1453.23     1200.57    478.26 o 
 -12   9   8     4203.65     3816.40    481.44 o 
 -11   9   8      613.70      652.11    302.75 o 
 -10   9   8    18574.14    19818.63    992.05 o 
  -9   9   8     1626.33     1996.39    276.49 o 
  -8   9   8     1046.56     1193.37    183.17 o 
  -7   9   8     1465.04     1866.34    207.26 o 
  -6   9   8    19462.00    20668.25    631.03 o 
  -5   9   8     1469.76     1245.12    130.86 o 
  -4   9   8     2049.97     2258.48    152.14 o 
  -3   9   8     2701.45     2868.15    154.49 o 
  -2   9   8      822.11     1051.70    100.75 o 
  -1   9   8     8224.24     8053.49    435.34 o 
   0   9   8      324.97      153.59     63.93 o 
   1   9   8    16459.61    15905.81    489.05 o 
   2   9   8     8207.04     9244.61    324.01 o 
   3   9   8    15756.83    15662.57    490.63 o 
   4   9   8     7783.38     7356.31    315.41 o 
   5   9   8    32229.89    31165.01    971.89 o 
   6   9   8     1245.50     1361.40    163.77 o 
   7   9   8       18.29     -138.75    138.75 o 
   8   9   8     3995.33     4427.63    363.43 o 
   9   9   8      382.01      353.09    284.06 o 
  10   9   8     9614.52     9694.47    704.49 o 
  11   9   8     2194.19     3125.28    790.46 o 
  12   9   8     1427.90      767.22    379.58 o 
 -13  10   8      313.70      291.41    449.69 o 
 -12  10   8        0.04     -250.42    250.42 o 
 -11  10   8     1073.55     1059.11    303.73 o 
 -10  10   8      106.68      235.39    240.35 o 
  -9  10   8     5995.47     5121.52    394.57 o 
  -8  10   8      863.92      730.42    168.23 o 
  -7  10   8      703.58      683.08    155.65 o 
  -6  10   8     2021.82     2027.51    159.02 o 
  -5  10   8    12211.74    12557.20    445.04 o 
  -4  10   8     8973.64     9407.18    470.27 o 
  -3  10   8     1354.73     1358.14    114.15 o 
  -2  10   8       36.15       -3.73     64.84 o 
  -1  10   8     7353.00     7961.56    267.73 o 
   0  10   8     4019.93     3485.93    188.99 o 
   1  10   8     1458.14     1249.06    101.48 o 
   2  10   8     4030.40     4444.83    197.39 o 
   3  10   8       94.08      151.87     85.40 o 
   4  10   8     3179.58     3555.79    217.00 o 
   5  10   8      827.40      880.19    150.64 o 
   6  10   8      853.42      981.01    150.91 o 
   7  10   8       90.49       97.60    173.97 o 
   8  10   8      292.77     -167.83    247.43 o 
   9  10   8     1082.73     1394.03    511.37 o 
  10  10   8      121.37      -45.21    285.00 o 
  11  10   8     1766.86     2437.43    563.81 o 
  12  10   8        5.92     -124.47    330.96 o 
 -13  11   8     1021.97      913.96    458.86 o 
 -12  11   8      689.34     1053.87    423.94 o 
 -11  11   8     7494.97     7205.17    593.30 o 
 -10  11   8       29.54       96.52    196.57 o 
  -9  11   8     1628.25     1381.03    235.56 o 
  -8  11   8     2719.26     3195.45    265.56 o 
  -7  11   8     1878.48     1860.14    209.18 o 
  -6  11   8     1066.33     1022.43    144.94 o 
  -5  11   8      822.04      672.77    116.96 o 
  -4  11   8     1851.37     1765.47    149.02 o 
  -3  11   8     2088.44     2031.54    140.52 o 
  -2  11   8     2440.49     2382.23    143.63 o 
  -1  11   8      698.74      649.29     80.20 o 
   0  11   8     5350.19     5321.49    219.31 o 
   1  11   8     1607.51     1428.06    144.52 o 
   2  11   8     8090.06     7819.95    285.99 o 
   3  11   8     2729.45     2448.76    176.83 o 
   4  11   8    11192.51    11524.78    436.82 o 
   5  11   8    19963.75    18841.88    986.01 o 
   6  11   8    16699.01    16932.04    664.27 o 
   7  11   8       51.84     -167.88    167.88 o 
   8  11   8     8150.09     8372.28    649.67 o 
   9  11   8      846.81      859.50    327.68 o 
  10  11   8     1015.68     1001.34    341.88 o 
  11  11   8     2624.84     2949.41    480.18 o 
  12  11   8     1799.71      782.75    387.44 o 
 -13  12   8     1970.54     1694.83    515.14 o 
 -12  12   8     3136.11     3247.95    543.48 o 
 -11  12   8     3584.81     3279.36    428.27 o 
 -10  12   8      724.28      657.18    229.99 o 
  -9  12   8     3493.87     3687.43    342.58 o 
  -8  12   8      697.44      704.26    267.39 o 
  -7  12   8      267.46      439.10    152.51 o 
  -6  12   8      805.38      635.97    126.38 o 
  -5  12   8     7853.69     7504.52    303.68 o 
  -4  12   8     4088.62     4281.80    217.32 o 
  -3  12   8      545.39      440.16     84.91 o 
  -2  12   8     4080.77     4340.88    264.06 o 
  -1  12   8      447.10      330.29     75.77 o 
   0  12   8    16333.65    16347.58    499.09 o 
   1  12   8     1110.01     1168.35    123.93 o 
   2  12   8    16353.54    15492.12    584.44 o 
   3  12   8     4211.12     4755.92    289.15 o 
   4  12   8    16426.48    17369.29    656.66 o 
   5  12   8      168.19     -150.38    155.67 o 
   6  12   8     2702.92     3035.80    294.75 o 
   7  12   8     3136.87     4065.74    461.41 o 
   8  12   8     1706.11      971.71    300.82 o 
   9  12   8     1946.28     2096.35    388.71 o 
  10  12   8     1127.05     1073.66    343.32 o 
  11  12   8     1655.71     1752.02    430.12 o 
  12  12   8       67.63     -294.85    510.21 o 
 -12  13   8       31.45      318.67    939.33 o 
 -11  13   8      327.46      299.08    363.29 o 
 -10  13   8        2.71      167.83    210.62 o 
  -9  13   8      317.85      413.52    187.54 o 
  -8  13   8        0.99       41.36    130.51 o 
  -7  13   8     7418.01     7771.31    397.07 o 
  -6  13   8     4905.06     4664.42    272.08 o 
  -5  13   8      143.16       47.45    112.30 o 
  -4  13   8      193.23       11.04     80.56 o 
  -3  13   8      141.70      -54.78    106.95 o 
  -2  13   8     6359.24     6709.52    261.35 o 
  -1  13   8     1718.20     1941.66    129.24 o 
   0  13   8       42.37      -45.23    100.99 o 
   1  13   8     1379.56     1342.85    132.38 o 
   2  13   8      238.44      405.18    157.25 o 
   3  13   8      331.21      329.74    130.17 o 
   4  13   8        3.31       41.21    124.60 o 
   5  13   8     4563.89     5091.46    329.72 o 
   6  13   8      140.54      -15.52    169.42 o 
   7  13   8     1580.39     1776.50    269.88 o 
   8  13   8     5614.40     5538.50    510.03 o 
   9  13   8       16.45      -82.73    274.82 o 
  10  13   8     1358.83     1605.84    384.77 o 
  11  13   8      355.58      221.20    450.20 o 
 -12  14   8     6403.56     6024.27    683.23 o 
 -11  14   8        2.83     -313.50    313.50 o 
 -10  14   8      433.85      467.99    215.99 o 
  -9  14   8     3982.15     4291.91    379.04 o 
  -8  14   8      128.12     -165.44    165.44 o 
  -7  14   8     2823.71     3020.42    260.12 o 
  -6  14   8     4646.46     4356.20    244.24 o 
  -5  14   8     1940.15     2270.08    176.98 o 
  -4  14   8     3071.75     2999.03    181.46 o 
  -3  14   8       10.57      -68.12     68.12 o 
  -2  14   8     5295.38     5772.32    323.35 o 
  -1  14   8      103.80      -52.58     81.44 o 
   0  14   8     1776.43     2181.00    168.94 o 
   1  14   8    13782.03    13210.34    526.80 o 
   2  14   8    10012.19    10277.97    419.16 o 
   3  14   8     4836.43     4745.96    306.15 o 
   4  14   8     1365.97     1041.51    200.64 o 
   5  14   8     8247.49     8121.60    419.28 o 
   6  14   8      165.68      -21.48    161.23 o 
   7  14   8     5778.99     6202.98    446.40 o 
   8  14   8      374.19      200.02    261.96 o 
   9  14   8     2687.63     2490.07    401.68 o 
  10  14   8     2697.55     2535.37    463.44 o 
  11  14   8     7543.38     8088.60    697.56 o 
 -12  15   8       28.96      885.71    445.68 o 
 -11  15   8        9.70      207.17    352.08 o 
 -10  15   8     1708.14     1846.26    476.35 o 
  -9  15   8      800.94      730.03    220.12 o 
  -8  15   8     2588.70     2061.82    329.79 o 
  -7  15   8       13.96      -73.04    133.93 o 
  -6  15   8       31.38      128.99    109.08 o 
  -5  15   8      354.79      256.97    120.04 o 
  -4  15   8      204.66      228.03     96.12 o 
  -3  15   8        3.78       11.19     75.36 o 
  -2  15   8     2409.79     3054.68    259.37 o 
  -1  15   8       12.11       21.40    109.15 o 
   0  15   8      541.19      600.10    124.11 o 
   1  15   8        2.16       34.51    117.50 o 
   2  15   8     4924.65     4938.09    294.47 o 
   3  15   8     1506.31     1403.85    188.07 o 
   4  15   8      375.13      388.30    164.85 o 
   5  15   8      486.44      125.87    175.00 o 
   6  15   8     3422.05     3323.56    403.35 o 
   7  15   8      106.93      211.16    204.74 o 
   8  15   8      644.60      820.48    276.43 o 
   9  15   8        1.76      100.46    300.57 o 
  10  15   8      454.62      288.98    336.27 o 
  11  15   8      410.73      371.67    360.57 o 
 -12  16   8      254.47      232.05    370.18 o 
 -11  16   8     3892.21     3958.92    535.98 o 
 -10  16   8     6241.49     7263.10    822.86 o 
  -9  16   8     3756.49     3150.15    330.70 o 
  -8  16   8     1104.36     1534.60    209.48 o 
  -7  16   8     1998.58     1511.15    238.47 o 
  -6  16   8      206.12      275.45    121.63 o 
  -5  16   8    27177.54    26852.43    808.24 o 
  -4  16   8      392.52      315.74    102.57 o 
  -3  16   8    14056.79    13277.41    555.95 o 
  -2  16   8    16190.71    16465.22    569.50 o 
  -1  16   8     1621.77     1923.44    168.29 o 
   0  16   8     4376.61     4377.20    243.36 o 
   1  16   8     3684.57     3801.80    297.72 o 
   2  16   8     5403.02     5830.72    322.82 o 
   3  16   8     5125.52     5116.20    326.09 o 
   4  16   8    22699.88    23725.11    877.86 o 
   5  16   8     7801.09     7871.74    427.77 o 
   6  16   8     4427.92     4714.37    598.46 o 
   7  16   8      784.93      866.11    240.53 o 
   8  16   8      545.19      357.29    241.90 o 
   9  16   8     8143.65     9509.27    732.73 o 
  10  16   8       30.56     -309.40    309.40 o 
  11  16   8     1152.07     2078.71    526.69 o 
 -12  17   8     1833.28     1292.42    469.04 o 
 -11  17   8      433.59      345.60    390.42 o 
 -10  17   8    10263.77    10515.97    693.07 o 
  -9  17   8     2494.33     1676.51    327.99 o 
  -8  17   8     1208.48     1496.01    209.40 o 
  -7  17   8       70.09       92.18    140.75 o 
  -6  17   8        5.67      147.78    122.31 o 
  -5  17   8     1230.21     1470.69    174.71 o 
  -4  17   8     2583.00     2688.55    212.86 o 
  -3  17   8      257.55      294.94    112.88 o 
  -2  17   8     4820.52     4609.04    246.18 o 
  -1  17   8    12775.31    12825.70    477.09 o 
   0  17   8     2323.44     2321.61    216.98 o 
   1  17   8    11099.21    10959.07    481.00 o 
   2  17   8      385.60      308.43    138.85 o 
   3  17   8      811.23      774.46    181.89 o 
   4  17   8    13473.00    13120.03    570.69 o 
   5  17   8    17626.13    18348.28    728.86 o 
   6  17   8     1133.17     1213.78    274.72 o 
   7  17   8     3929.71     3570.93    382.38 o 
   8  17   8      244.37       85.90    264.83 o 
   9  17   8      234.55     -154.26    301.09 o 
  10  17   8     3489.84     2943.91    574.78 o 
  11  17   8      728.38      827.48    403.19 o 
 -12  18   8     6220.70     7461.34   1816.26 o 
 -11  18   8       62.07     -317.45    317.45 o 
 -10  18   8      483.72      910.98    302.71 o 
  -9  18   8     4893.60     5869.21    571.29 o 
  -8  18   8     2221.81     2282.88    440.84 o 
  -7  18   8     9686.86    10243.25    492.45 o 
  -6  18   8      501.30      233.17    137.20 o 
  -5  18   8     2089.01     2146.15    246.53 o 
  -4  18   8    13065.09    13378.18    506.63 o 
  -3  18   8    10226.51    10554.03    445.38 o 
  -2  18   8     9051.74     8855.34    446.53 o 
  -1  18   8    22084.45    22722.41    754.96 o 
   0  18   8        1.77      -44.60    129.30 o 
   1  18   8     2602.18     2908.53    245.94 o 
   2  18   8    20277.56    20471.21    995.06 o 
   3  18   8     2919.24     2827.02    265.90 o 
   4  18   8     1324.54     1453.06    213.27 o 
   5  18   8     4907.93     5059.92    353.66 o 
   6  18   8      127.81      251.92    207.78 o 
   7  18   8     4771.31     4266.30    406.07 o 
   8  18   8     1311.74     1717.80    314.16 o 
   9  18   8      891.79      626.49    353.81 o 
  10  18   8      899.55      254.52    352.86 o 
 -11  19   8     2914.49     3447.49    523.51 o 
 -10  19   8      552.19      331.32    286.98 o 
  -9  19   8     4640.52     4034.10    427.90 o 
  -8  19   8     8472.28     9076.86    660.09 o 
  -7  19   8        4.34       59.02    146.96 o 
  -6  19   8    14190.14    15200.57    631.40 o 
  -5  19   8       55.83      162.43    120.05 o 
  -4  19   8    16950.09    16811.07    601.45 o 
  -3  19   8    28180.75    28530.35    912.85 o 
  -2  19   8    33933.94    33243.42   1053.36 o 
  -1  19   8    10736.52    11213.27    845.42 o 
   0  19   8     8210.54     7665.68    439.43 o 
   1  19   8    34984.23    33962.21   1173.66 o 
   2  19   8     5833.21     5954.13    353.36 o 
   3  19   8    35936.72    36356.58   1249.62 o 
   4  19   8     2916.94     1727.71    296.96 o 
   5  19   8     3918.98     4058.19    454.73 o 
   6  19   8     5113.55     5663.66    477.38 o 
   7  19   8      890.39      999.50    295.30 o 
   8  19   8     5171.63     5724.59    500.57 o 
   9  19   8     1475.91     1409.97    401.47 o 
  10  19   8      160.35      705.45    389.14 o 
 -11  20   8     1321.84     1357.38    826.87 o 
 -10  20   8      111.95      287.52    352.12 o 
  -9  20   8       42.56       -5.46    264.31 o 
  -8  20   8        7.98     -197.14    197.14 o 
  -7  20   8     1004.33      234.62    224.84 o 
  -6  20   8     2493.60     2495.18    248.46 o 
  -5  20   8    10043.83    10117.64    523.29 o 
  -4  20   8     2848.37     2686.98    214.72 o 
  -3  20   8      602.04      763.39    169.08 o 
  -2  20   8     4281.97     4653.31    277.48 o 
  -1  20   8      214.05      130.06    139.49 o 
   0  20   8    41449.40    41648.14   1402.61 o 
   1  20   8     7542.49     7673.43    407.29 o 
   2  20   8       69.54      -94.29    139.49 o 
   3  20   8     9659.43     9390.39    432.58 o 
   4  20   8        0.93      186.28    178.98 o 
   5  20   8     5399.17     5634.31    389.74 o 
   6  20   8     5397.52     5101.46    430.04 o 
   7  20   8       62.72      247.89    270.60 o 
   8  20   8     1816.36     1452.58    325.27 o 
   9  20   8     2338.76     1991.67    424.78 o 
  10  20   8      123.45      -63.09    458.34 o 
 -11  21   8     1467.31     1118.42    525.80 o 
 -10  21   8    11982.14    13234.03    960.34 o 
  -9  21   8     3588.03     3386.23    365.12 o 
  -8  21   8      158.93       16.02    228.63 o 
  -7  21   8     1311.35     1467.30    292.93 o 
  -6  21   8    10763.34    11229.19    533.16 o 
  -5  21   8     2897.15     2852.25    282.49 o 
  -4  21   8    21655.61    20998.14    726.15 o 
  -3  21   8      176.17       46.20     99.58 o 
  -2  21   8     1102.16      605.28    160.77 o 
  -1  21   8    50225.82    50307.12   1654.49 o 
   0  21   8     9814.53    10604.65    487.66 o 
   1  21   8     4826.31     4935.50    324.74 o 
   2  21   8     2883.15     2614.15    253.25 o 
   3  21   8      194.36     -139.97    139.97 o 
   4  21   8     2906.05     2745.04    281.67 o 
   5  21   8     9117.50     8554.95    484.22 o 
   6  21   8      295.13      416.05    276.41 o 
   7  21   8        3.46      144.46    292.52 o 
   8  21   8      202.43       81.25    246.24 o 
   9  21   8     2556.64     2247.24    856.42 o 
  10  21   8     6187.49     6219.36    655.39 o 
 -11  22   8     2188.64     4410.95    922.78 o 
 -10  22   8     1295.23     2550.40    659.59 o 
  -9  22   8       11.15       71.22    200.40 o 
  -8  22   8     3556.42     3711.60    393.64 o 
  -7  22   8     3683.53     3121.32    349.60 o 
  -6  22   8     5175.77     4752.86    359.10 o 
  -5  22   8     4565.21     4587.98    268.65 o 
  -4  22   8     5713.58     5750.08    317.16 o 
  -3  22   8      107.60       87.98    117.72 o 
  -2  22   8      482.37      552.89    185.83 o 
  -1  22   8       14.25      -76.80    130.10 o 
   0  22   8    10237.51    10885.45    648.52 o 
   1  22   8     4596.79     4303.86    312.90 o 
   2  22   8     9813.64    10073.04    549.73 o 
   3  22   8      693.99      642.65    198.70 o 
   4  22   8     5152.10     4930.77    375.59 o 
   5  22   8     4396.39     3603.26    334.86 o 
   6  22   8      154.34     -109.04    259.88 o 
   7  22   8     3038.86     3045.85    392.94 o 
   8  22   8     4669.32     4969.25    641.62 o 
   9  22   8     3001.69     1954.12    608.35 o 
 -10  23   8       10.05      -22.10    396.83 o 
  -9  23   8      804.99      923.24    248.69 o 
  -8  23   8    14690.18    15425.30    967.55 o 
  -7  23   8     1288.94     1726.41    292.47 o 
  -6  23   8       59.66      133.46    194.93 o 
  -5  23   8        4.24      -98.05    108.91 o 
  -4  23   8      246.23      249.99    120.20 o 
  -3  23   8     1841.22     1767.83    304.91 o 
  -2  23   8     9406.09     9694.07    472.42 o 
  -1  23   8      499.58      551.29    166.35 o 
   0  23   8     3085.20     2852.57    266.87 o 
   1  23   8     5441.66     5850.50    374.36 o 
   2  23   8     2404.21     2694.34    269.41 o 
   3  23   8    16704.21    17168.05    716.20 o 
   4  23   8     1963.99     1437.03    246.84 o 
   5  23   8      913.83      993.52    422.90 o 
   6  23   8     4709.67     4998.38    456.67 o 
   7  23   8      425.44      150.31    270.36 o 
   8  23   8     4938.46     5718.27    811.22 o 
   9  23   8     1389.47     1325.85    424.59 o 
 -10  24   8     1107.56     1273.10    554.71 o 
  -9  24   8     2703.50     2316.73    408.09 o 
  -8  24   8     4422.64     3947.59    651.63 o 
  -7  24   8     8465.11     8997.70    607.11 o 
  -6  24   8      467.74      474.38    208.47 o 
  -5  24   8       96.43     -110.80    148.35 o 
  -4  24   8    10050.59    10519.22    460.09 o 
  -3  24   8     4441.97     4381.72    360.55 o 
  -2  24   8     6573.98     6989.56    404.46 o 
  -1  24   8     2239.75     2734.00    263.90 o 
   0  24   8     3932.96     3839.25    321.73 o 
   1  24   8     3226.37     3305.37    301.21 o 
   2  24   8    13661.17    14565.46    642.47 o 
   3  24   8      132.08      -46.95    172.12 o 
   4  24   8      904.78      664.55    229.17 o 
   5  24   8      110.58      385.48    245.39 o 
   6  24   8      205.32     -231.17    231.17 o 
   7  24   8    10646.02    12333.75    734.52 o 
   8  24   8     5213.55     5249.79    509.28 o 
   9  24   8      198.80      -35.17    455.38 o 
 -10  25   8     4444.23     4207.04    592.78 o 
  -9  25   8    15219.90    14851.25   1006.18 o 
  -8  25   8     3060.46     3580.76    408.55 o 
  -7  25   8     1146.33      480.55    323.58 o 
  -6  25   8      423.06      282.81    185.28 o 
  -5  25   8     3141.81     3166.79    327.34 o 
  -4  25   8     4237.48     4334.56    289.40 o 
  -3  25   8       80.75      113.12    135.54 o 
  -2  25   8     4665.08     4803.08    342.02 o 
  -1  25   8    22207.94    20819.22    858.97 o 
   0  25   8      677.39      647.61    185.57 o 
   1  25   8      300.60        8.55    167.60 o 
   2  25   8        0.73     -155.97    155.97 o 
   3  25   8     1194.13     1129.89    247.65 o 
   4  25   8    10782.39    11334.50    590.69 o 
   5  25   8     7730.96     7865.68    553.22 o 
   6  25   8      876.02      831.55    300.97 o 
   7  25   8      211.33      391.82    294.43 o 
   8  25   8      181.73      465.20    330.98 o 
   9  25   8     3265.43     4093.18   1210.52 o 
  -9  26   8     1595.74     1256.42    513.68 o 
  -8  26   8       77.71       30.75    362.46 o 
  -7  26   8       15.27      -58.40    190.86 o 
  -6  26   8     7109.58     7282.93    561.78 o 
  -5  26   8     9481.85     9567.68    609.53 o 
  -4  26   8      278.30      170.50    148.79 o 
  -3  26   8     1820.71     1707.23    217.41 o 
  -2  26   8     5935.36     5758.89    374.20 o 
  -1  26   8      150.86      195.63    160.57 o 
   0  26   8    13189.08    12334.01    575.31 o 
   1  26   8     2624.58     2971.66    417.32 o 
   2  26   8     3313.02     3243.87    306.48 o 
   3  26   8      118.79      -54.40    217.70 o 
   4  26   8      946.91      907.05    254.90 o 
   5  26   8     9645.98     9244.12    604.31 o 
   6  26   8    13150.82    13331.31    749.80 o 
   7  26   8      297.27      416.05    304.83 o 
   8  26   8      162.91      289.11    308.89 o 
  -9  27   8     2447.33     1373.87    577.20 o 
  -8  27   8     4638.48     3759.20   1043.38 o 
  -7  27   8      494.74      323.22    365.27 o 
  -6  27   8      235.22      162.91    274.17 o 
  -5  27   8     1298.86     1303.96    259.24 o 
  -4  27   8     4578.72     4860.36    450.36 o 
  -3  27   8     1575.10     1595.45    211.11 o 
  -2  27   8      176.11      159.03    158.02 o 
  -1  27   8     1498.13     1417.18    222.91 o 
   0  27   8     1759.80     1592.51    246.47 o 
   1  27   8      254.57      352.95    204.54 o 
   2  27   8      274.88      154.33    254.25 o 
   3  27   8     8785.88     8737.88    517.53 o 
   4  27   8    12000.59    11652.95    619.65 o 
   5  27   8      645.60      760.51    305.77 o 
   6  27   8       71.05     -190.15    291.51 o 
   7  27   8     1144.67     1104.12    438.54 o 
   8  27   8      269.63      683.11    314.18 o 
  -8  28   8      290.61     -229.29    317.01 o 
  -7  28   8    11560.84    11401.06   1278.59 o 
  -6  28   8     2971.47     2647.67   1144.88 o 
  -5  28   8      211.40     -107.01    418.80 o 
  -4  28   8    10457.50    10138.06    578.55 o 
  -3  28   8     9608.43     9395.21    559.08 o 
  -2  28   8     1968.92     2087.59    245.11 o 
  -1  28   8     4612.85     5292.90    384.93 o 
   0  28   8     1360.11     1214.66    226.06 o 
   1  28   8      257.85      362.36    223.65 o 
   2  28   8    15073.39    14578.34    675.78 o 
   3  28   8      369.47      451.60    236.10 o 
   4  28   8     8430.22     8905.82    537.97 o 
   5  28   8      125.71     -180.64    280.01 o 
   6  28   8      324.74     -189.52    305.79 o 
   7  28   8    11782.55    12533.48   1082.95 o 
  -8  29   8     2586.58     2899.67    542.45 o 
  -7  29   8      841.50     1513.85   1528.77 o 
  -6  29   8       51.81       85.47    470.36 o 
  -5  29   8      391.02      300.30    300.96 o 
  -4  29   8     1033.85     1261.42    337.43 o 
  -3  29   8     9122.06     8749.54    695.89 o 
  -2  29   8     6185.61     6535.60    416.29 o 
  -1  29   8     1182.86     1275.67    214.68 o 
   0  29   8     2095.36     2055.62    256.24 o 
   1  29   8     1006.84      664.90    218.90 o 
   2  29   8     1216.99      805.47    257.93 o 
   3  29   8     3484.84     3303.11    359.52 o 
   4  29   8      614.59      981.71    296.26 o 
   5  29   8      351.13      671.32    325.17 o 
   6  29   8      491.59      941.79    482.65 o 
   7  29   8        4.20     -265.18    265.18 o 
  -7  30   8     1442.84     1081.04    570.17 o 
  -6  30   8     6238.27     6349.52    879.38 o 
  -5  30   8     9579.83     9438.70    762.78 o 
  -4  30   8      714.05      554.15    359.08 o 
  -3  30   8     1529.91     1055.70    296.58 o 
  -2  30   8     1441.55     1223.87    321.82 o 
  -1  30   8      640.64      320.78    221.38 o 
   0  30   8     6178.03     6748.47    552.62 o 
   1  30   8     2536.85     3190.58    322.29 o 
   2  30   8      913.39      627.99    245.33 o 
   3  30   8      386.51      330.52    253.58 o 
   4  30   8      737.53      641.48    342.67 o 
   5  30   8     6210.11     6309.30    556.39 o 
   6  30   8     4890.06     4337.33    459.63 o 
  -7  31   8       96.33     -265.68    479.79 o 
  -6  31   8      821.01      861.30    468.60 o 
  -5  31   8      227.66      402.97    857.39 o 
  -4  31   8     4230.11     4331.34    614.90 o 
  -3  31   8      488.06      -17.44    297.50 o 
  -2  31   8       41.08      206.19    270.73 o 
  -1  31   8     8384.68     8679.24    598.65 o 
   0  31   8      591.84      324.18    214.23 o 
   1  31   8     1256.26     1339.08    262.25 o 
   2  31   8        1.62     -228.69    228.69 o 
   3  31   8      146.64     -143.02    245.44 o 
   4  31   8     7738.96     8323.11    791.08 o 
   5  31   8     4460.05     5045.81    466.87 o 
   6  31   8     1204.18     1010.26    382.92 o 
  -6  32   8      129.79      806.73    537.78 o 
  -5  32   8      187.63     -270.26    471.44 o 
  -4  32   8     3247.68     3305.05    440.83 o 
  -3  32   8     2958.33     2891.05    417.21 o 
  -2  32   8      502.84      524.72    298.27 o 
  -1  32   8      844.78      638.61    295.81 o 
   0  32   8      272.13      534.20    238.14 o 
   1  32   8     1378.53      953.92    275.07 o 
   2  32   8     4406.75     3833.49    441.31 o 
   3  32   8      249.87      323.63    303.17 o 
   4  32   8     1062.84      667.21    254.36 o 
   5  32   8       35.50      302.57    301.33 o 
  -5  33   8      812.51      619.68    527.35 o 
  -4  33   8      808.55     1559.26    478.52 o 
  -3  33   8     9256.53     9410.93    881.38 o 
  -2  33   8     5536.71     6370.38    544.05 o 
  -1  33   8      623.85     1224.45    326.47 o 
   0  33   8      527.08      342.74    237.90 o 
   1  33   8     5646.57     6327.01    528.51 o 
   2  33   8       36.80     -153.84    287.78 o 
   3  33   8     6904.16     7610.55    557.50 o 
   4  33   8      354.69     -258.85    278.43 o 
  -4  34   8        1.21     -526.57    600.22 o 
  -3  34   8      304.33      344.62    918.83 o 
  -2  34   8       60.61        8.59    269.94 o 
  -1  34   8      561.12      851.07    294.70 o 
   0  34   8      989.41     1155.46    336.10 o 
   1  34   8      255.26     -132.86    237.91 o 
   2  34   8      133.09      171.26    278.81 o 
   3  34   8       16.78      486.06    337.96 o 
  -3  35   8     1260.56     1780.75    514.29 o 
  -2  35   8       16.18       40.10    280.39 o 
  -1  35   8     4642.31     4340.46    623.17 o 
   0  35   8      131.36      532.11    326.82 o 
   1  35   8     1954.29     1713.45    609.99 o 
   2  35   8       71.27      363.39    300.02 o 
 -13   1   9     1280.75     2329.56    625.90 o 
 -12   1   9     1077.44      122.10    361.56 o 
 -11   1   9       71.21     -218.04    319.34 o 
 -10   1   9       32.69     -146.50    235.77 o 
  -9   1   9      225.25       97.20    225.89 o 
  -8   1   9        5.89      -86.07    183.73 o 
  -7   1   9     1202.72     1263.28    169.47 o 
  -6   1   9     3879.27     3549.77    239.54 o 
  -5   1   9     4322.69     4528.05    228.14 o 
  -4   1   9    11134.85    11241.87    365.91 o 
  -3   1   9     8695.03     8844.28    421.17 o 
  -2   1   9     1772.37     1981.83    219.84 o 
  -1   1   9     6354.62     6061.56    248.28 o 
   0   1   9      280.13      352.14     70.75 o 
   1   1   9    11326.32    10604.00    349.67 o 
   2   1   9        1.18       71.04     73.45 o 
   3   1   9     5085.56     5134.87    228.81 o 
   4   1   9     4967.52     5335.87    246.72 o 
   5   1   9     9691.51    10207.53    575.39 o 
   6   1   9     9269.43     8431.43    354.24 o 
   7   1   9     1177.58     1294.60    241.80 o 
   8   1   9     1215.67     1111.39    260.82 o 
   9   1   9       95.22      273.06    270.17 o 
  10   1   9    10553.69    10178.34    695.54 o 
  11   1   9       34.32     -411.70    411.70 o 
  12   1   9     2307.47     3033.25    511.11 o 
 -13   2   9      420.20        2.74    429.34 o 
 -12   2   9       24.46      541.32    381.60 o 
 -11   2   9     1125.02     1153.06    354.72 o 
 -10   2   9     2337.70     4158.36    442.93 o 
  -9   2   9     3186.23     3061.99    418.76 o 
  -8   2   9      550.58      358.75    222.41 o 
  -7   2   9     5719.61     5363.69    307.01 o 
  -6   2   9        1.66      130.00     99.70 o 
  -5   2   9     4288.27     4114.94    219.38 o 
  -4   2   9     3588.75     3474.03    184.31 o 
  -3   2   9     6212.46     6710.27    314.33 o 
  -2   2   9     2504.73     2783.31    190.27 o 
  -1   2   9    11326.85    11371.63    388.68 o 
   0   2   9    10909.31    10745.49    349.88 o 
   1   2   9    16852.48    16364.39    495.62 o 
   2   2   9    17617.77    16899.94    518.27 o 
   3   2   9        1.40       11.01     77.87 o 
   4   2   9        3.48       41.32    105.73 o 
   5   2   9      240.30       78.10    133.32 o 
   6   2   9     7762.40     7724.51    336.45 o 
   7   2   9    11499.51    10960.04    448.22 o 
   8   2   9     1193.06      939.66    224.87 o 
   9   2   9       22.59     -144.15    181.67 o 
  10   2   9      852.88      304.35    272.82 o 
  11   2   9      355.39      687.43    344.99 o 
  12   2   9      305.06     -288.91    356.49 o 
 -13   3   9     1626.73     2310.62    475.72 o 
 -12   3   9     2018.98     2880.05    489.92 o 
 -11   3   9     2979.10     3528.04    485.16 o 
 -10   3   9      243.82      272.13    264.57 o 
  -9   3   9      114.42     -128.41    218.76 o 
  -8   3   9     4337.61     4351.76    385.09 o 
  -7   3   9      172.46      117.51    117.49 o 
  -6   3   9    20600.05    19782.34    657.08 o 
  -5   3   9     4334.13     4185.15    225.13 o 
  -4   3   9    43069.89    42543.41   1343.77 o 
  -3   3   9    37964.55    37598.38   1111.40 o 
  -2   3   9    11566.18    11443.72    395.61 o 
  -1   3   9     5193.95     5171.94    228.01 o 
   0   3   9      181.65      217.89     81.67 o 
   1   3   9     4913.60     4948.97    210.09 o 
   2   3   9    12049.75    11559.40    378.96 o 
   3   3   9     4593.35     4355.72    212.20 o 
   4   3   9       65.58       60.80    107.09 o 
   5   3   9      141.92      -10.86    100.99 o 
   6   3   9     6335.83     6256.58    293.44 o 
   7   3   9     1459.43     1241.87    213.85 o 
   8   3   9     4598.09     4981.10    383.58 o 
   9   3   9       80.01      -80.55    231.58 o 
  10   3   9     3127.21     3794.59    436.76 o 
  11   3   9       38.78      -64.15    243.03 o 
  12   3   9     1404.65     1720.09    398.21 o 
 -13   4   9     1630.89     1483.00    480.82 o 
 -12   4   9     4422.10     4754.83    557.02 o 
 -11   4   9      363.29     -250.62    390.21 o 
 -10   4   9      164.85      115.48    291.34 o 
  -9   4   9     1593.00     1117.55    348.81 o 
  -8   4   9      285.90      156.88    200.83 o 
  -7   4   9     7607.64     7678.38    394.70 o 
  -6   4   9     1736.53     1681.24    153.72 o 
  -5   4   9     2283.79     2609.63    182.84 o 
  -4   4   9       18.74       63.68     76.64 o 
  -3   4   9    13566.13    13484.88    463.70 o 
  -2   4   9       13.74       68.32     93.17 o 
  -1   4   9    21433.08    21326.65    667.65 o 
   0   4   9     7603.05     7544.60    271.99 o 
   1   4   9      468.92      466.47     95.59 o 
   2   4   9    22483.31    21956.71    646.66 o 
   3   4   9       62.63      112.15     84.26 o 
   4   4   9    19295.10    17999.04    564.93 o 
   5   4   9      126.41        9.83     89.53 o 
   6   4   9    11471.29    11343.27    419.20 o 
   7   4   9     2308.10     2772.17    250.59 o 
   8   4   9    12005.39    11218.78    579.09 o 
   9   4   9     1478.57     1206.69    241.52 o 
  10   4   9     1042.95      972.04    247.14 o 
  11   4   9     2295.65     1326.91    337.43 o 
  12   4   9       24.56      123.42    306.87 o 
 -13   5   9       12.50     -361.94    361.94 o 
 -12   5   9     1825.68     1951.60    448.57 o 
 -11   5   9      246.00      323.79    300.77 o 
 -10   5   9     7041.11     7995.80    832.91 o 
  -9   5   9      775.50      853.13    255.33 o 
  -8   5   9      125.15     -114.16    188.92 o 
  -7   5   9      580.49      458.50    271.15 o 
  -6   5   9     4169.38     4688.55    265.02 o 
  -5   5   9       21.37       44.06     96.63 o 
  -4   5   9     7162.81     7223.38    302.83 o 
  -3   5   9      682.32      431.20     92.01 o 
  -2   5   9     3428.05     3395.14    182.54 o 
  -1   5   9    20926.57    21438.75    612.25 o 
   0   5   9    13280.19    12946.88    409.20 o 
   1   5   9     7230.20     7616.34    280.50 o 
   2   5   9     7080.20     6931.73    266.49 o 
   3   5   9     3039.28     2852.78    172.15 o 
   4   5   9     1063.32     1146.76    180.00 o 
   5   5   9     2335.27     2789.40    211.88 o 
   6   5   9      743.62      598.15    132.57 o 
   7   5   9     3212.10     3271.48    263.32 o 
   8   5   9     1360.73     1305.87    299.40 o 
   9   5   9      486.19      343.03    279.17 o 
  10   5   9     3362.33     3281.32    359.39 o 
  11   5   9      560.96      886.24    318.43 o 
  12   5   9      360.99      678.98    487.36 o 
 -13   6   9        3.85      698.28    393.43 o 
 -12   6   9      737.77      795.23    383.28 o 
 -11   6   9     5621.97     5316.65    546.39 o 
 -10   6   9    16676.34    16499.46    917.52 o 
  -9   6   9     1479.18     1925.54    321.82 o 
  -8   6   9    15617.60    15557.60    790.14 o 
  -7   6   9     2393.89     1906.97    355.83 o 
  -6   6   9        4.48      146.80     95.09 o 
  -5   6   9    52715.84    51289.83   1520.07 o 
  -4   6   9     1136.57     1047.10    126.96 o 
  -3   6   9     6818.67     7517.27    273.14 o 
  -2   6   9    13962.88    14345.34    437.59 o 
  -1   6   9     3163.19     3231.23    154.87 o 
   0   6   9    37349.50    37783.16   1048.90 o 
   1   6   9    11704.70    11836.93    384.15 o 
   2   6   9     1304.46     1075.17    139.69 o 
   3   6   9     2887.47     2863.12    171.29 o 
   4   6   9     9427.56     8903.89    333.42 o 
   5   6   9    15309.55    15017.39    537.11 o 
   6   6   9     6793.30     6639.97    361.93 o 
   7   6   9     4282.91     4042.65    290.70 o 
   8   6   9     1514.49     1913.72    258.35 o 
   9   6   9    15981.88    15977.37    769.67 o 
  10   6   9       57.01      -71.92    214.92 o 
  11   6   9     3492.89     3314.05    460.36 o 
  12   6   9       17.88      320.28    464.88 o 
 -13   7   9     1045.57     1306.78    402.31 o 
 -12   7   9        5.55     -105.49    342.10 o 
 -11   7   9     1050.35     1688.91    362.98 o 
 -10   7   9     1378.43      934.52    299.01 o 
  -9   7   9     5947.76     6502.37    629.53 o 
  -8   7   9     6040.11     7159.65    718.49 o 
  -7   7   9      910.62      655.77    149.22 o 
  -6   7   9      249.55      317.57    111.64 o 
  -5   7   9     3345.41     3634.36    219.35 o 
  -4   7   9      644.17      703.40    115.89 o 
  -3   7   9    13311.07    12728.55    407.93 o 
  -2   7   9    35788.52    37713.67   1054.44 o 
  -1   7   9     3845.83     4609.70    195.88 o 
   0   7   9      149.66      235.23     67.73 o 
   1   7   9     5678.88     6292.56    247.27 o 
   2   7   9     1318.56     1278.45    116.32 o 
   3   7   9     1439.37     1943.00    145.29 o 
   4   7   9     1704.88     1708.37    139.65 o 
   5   7   9    14770.08    15290.45    548.10 o 
   6   7   9      920.53     1297.03    164.57 o 
   7   7   9     1471.16     1593.56    221.50 o 
   8   7   9        9.48     -144.79    160.63 o 
   9   7   9        1.58       -7.86    182.43 o 
  10   7   9     1667.84     2036.93    385.42 o 
  11   7   9      754.34      959.71    369.07 o 
  12   7   9      195.16     -422.12    422.12 o 
 -13   8   9     2644.95     2864.64    492.67 o 
 -12   8   9     8215.51    10031.01    737.45 o 
 -11   8   9       40.77       70.72    277.12 o 
 -10   8   9      101.21     -231.86    285.36 o 
  -9   8   9     2821.58     2743.25    391.33 o 
  -8   8   9      185.77       55.66    162.61 o 
  -7   8   9    14961.82    14104.83    573.61 o 
  -6   8   9     8218.03     8580.82    386.62 o 
  -5   8   9     3642.30     3753.17    223.10 o 
  -4   8   9     8847.42     8526.95    500.55 o 
  -3   8   9    21009.94    21976.03    651.81 o 
  -2   8   9     3019.91     3190.18    160.47 o 
  -1   8   9      236.71      226.18     65.91 o 
   0   8   9     5767.19     5862.92    216.63 o 
   1   8   9    21811.97    21920.99    646.06 o 
   2   8   9     3448.82     3205.98    172.43 o 
   3   8   9     6934.13     7340.40    288.88 o 
   4   8   9     4912.05     5182.35    265.55 o 
   5   8   9     2901.35     2840.23    209.68 o 
   6   8   9     1266.28     1154.74    244.52 o 
   7   8   9    45084.68    42902.61   1430.73 o 
   8   8   9     1449.33     1380.95    326.87 o 
   9   8   9     3500.29     2588.57    396.34 o 
  10   8   9      577.03      509.54    318.44 o 
  11   8   9     1332.89     2179.12    579.61 o 
  12   8   9     1930.78     2076.46    457.59 o 
 -13   9   9     5942.35     5736.71    605.06 o 
 -12   9   9       97.51      118.51    332.20 o 
 -11   9   9      778.27      993.10    351.54 o 
 -10   9   9      149.44      261.33    293.58 o 
  -9   9   9      958.82      619.00    261.41 o 
  -8   9   9    27599.52    29020.66   1132.82 o 
  -7   9   9    10896.96    11044.11    495.75 o 
  -6   9   9     4997.96     5558.96    289.49 o 
  -5   9   9     8967.22     9474.66    377.72 o 
  -4   9   9     3401.60     3983.85    278.40 o 
  -3   9   9     1527.72     1213.72    130.91 o 
  -2   9   9    16079.21    14288.61    446.53 o 
  -1   9   9     6818.76     7280.02    254.77 o 
   0   9   9     2258.63     2087.00    144.75 o 
   1   9   9        5.93      118.84     69.90 o 
   2   9   9     2080.45     1846.52    136.66 o 
   3   9   9    21699.89    20928.74    637.35 o 
   4   9   9     8829.43     8792.56    367.27 o 
   5   9   9     1149.12     1407.08    186.87 o 
   6   9   9     2691.25     2748.34    217.37 o 
   7   9   9     3437.81     3884.96    351.44 o 
   8   9   9     4437.81     4203.72    447.29 o 
   9   9   9     3017.78     2177.44    489.16 o 
  10   9   9      244.55      124.56    306.55 o 
  11   9   9     2713.34     2847.57    629.74 o 
  12   9   9     2479.73     3104.30    857.40 o 
 -13  10   9        9.49     -394.75    394.75 o 
 -12  10   9      539.27      176.51    403.07 o 
 -11  10   9     6153.09     6486.94    571.47 o 
 -10  10   9     3315.28     1946.62    515.29 o 
  -9  10   9      700.68      776.74    270.52 o 
  -8  10   9     5157.84     5245.96    565.09 o 
  -7  10   9      167.81       -8.70    132.62 o 
  -6  10   9    24527.10    24781.27    812.86 o 
  -5  10   9    15771.50    15862.32    554.74 o 
  -4  10   9      213.13       97.40    100.58 o 
  -3  10   9      188.17      326.79     81.87 o 
  -2  10   9    12868.16    13998.05    444.99 o 
  -1  10   9      176.31      275.14    110.52 o 
   0  10   9    39552.87    37760.07   1058.95 o 
   1  10   9     5975.46     5225.65    222.41 o 
   2  10   9     1760.10     1849.64    142.81 o 
   3  10   9      445.12      291.69    105.10 o 
   4  10   9     5647.87     5581.79    283.04 o 
   5  10   9     5004.59     4955.70    320.88 o 
   6  10   9     8550.05     8589.79    436.28 o 
   7  10   9      244.04       72.62    188.10 o 
   8  10   9     5790.80     6034.12    516.83 o 
   9  10   9     5197.94     6192.48    557.67 o 
  10  10   9       53.24      104.29    515.29 o 
  11  10   9     3611.63     3709.14    553.49 o 
 -12  11   9      838.74     1083.89    456.49 o 
 -11  11   9      126.70      153.88    259.58 o 
 -10  11   9     9475.38     9825.54   1378.42 o 
  -9  11   9     7741.07     9117.93    607.06 o 
  -8  11   9        1.22      109.33    166.07 o 
  -7  11   9      725.21      402.78    156.56 o 
  -6  11   9    14266.87    13469.94    504.70 o 
  -5  11   9      533.90      684.69    129.91 o 
  -4  11   9     9137.78     8968.43    366.14 o 
  -3  11   9      382.69      621.11    135.62 o 
  -2  11   9     2359.03     2523.83    149.74 o 
  -1  11   9    14664.58    13192.91    423.79 o 
   0  11   9     4545.39     4610.66    275.40 o 
   1  11   9     2436.09     2398.09    149.84 o 
   2  11   9      424.01      274.60    129.29 o 
   3  11   9     7697.60     7259.40    366.41 o 
   4  11   9    10851.59    11309.35    492.31 o 
   5  11   9    19322.07    19463.79    728.64 o 
   6  11   9      176.58       73.66    155.51 o 
   7  11   9        1.22        6.26    214.25 o 
   8  11   9     2542.33     3310.03    414.48 o 
   9  11   9     1935.98     1369.63    428.24 o 
  10  11   9    13809.25    15156.49    915.19 o 
  11  11   9     1340.37      710.71    471.15 o 
 -12  12   9     7994.86     8012.83    826.09 o 
 -11  12   9     2952.20     2738.10    383.91 o 
 -10  12   9      129.65      377.47    393.60 o 
  -9  12   9     5572.19     5484.31    485.19 o 
  -8  12   9     8073.45     9028.50    569.95 o 
  -7  12   9    12320.75    12249.73    536.99 o 
  -6  12   9      207.31      -95.01    110.80 o 
  -5  12   9     1864.73     2013.92    179.98 o 
  -4  12   9    25849.51    23972.51    775.69 o 
  -3  12   9    10665.12    10257.73    355.82 o 
  -2  12   9    14778.48    13772.82    521.62 o 
  -1  12   9    13430.32    13524.51    435.24 o 
   0  12   9       10.71        6.08     82.37 o 
   1  12   9     2172.00     2098.84    170.16 o 
   2  12   9    22499.73    21923.98    782.31 o 
   3  12   9      181.25      143.85    115.48 o 
   4  12   9     4726.79     5423.77    357.20 o 
   5  12   9     1154.36      992.29    192.25 o 
   6  12   9     2557.22     2279.23    288.91 o 
   7  12   9     5822.23     6378.84    551.03 o 
   8  12   9     3028.24     3146.63    411.55 o 
   9  12   9     2793.23     2129.08    379.19 o 
  10  12   9     2317.29     2547.34    823.90 o 
  11  12   9        0.02      398.34    368.86 o 
 -12  13   9      716.77     1005.32    519.79 o 
 -11  13   9     2009.43     2266.39    369.29 o 
 -10  13   9       60.50      235.86    234.04 o 
  -9  13   9    14078.77    16851.89    873.68 o 
  -8  13   9     4433.33     4677.54    332.56 o 
  -7  13   9      345.20      594.39    166.78 o 
  -6  13   9     2135.64     2384.50    209.19 o 
  -5  13   9     2013.67     2154.35    210.51 o 
  -4  13   9       35.49      -21.02    100.02 o 
  -3  13   9    21888.56    21636.24    687.60 o 
  -2  13   9    21827.29    20475.98    615.48 o 
  -1  13   9     9804.62    10712.31    408.14 o 
   0  13   9     1601.53     1431.25    150.84 o 
   1  13   9    13634.56    12465.44    502.89 o 
   2  13   9     1494.83     1392.87    172.86 o 
   3  13   9    40908.49    37842.12   1262.16 o 
   4  13   9    13770.20    13734.38    580.03 o 
   5  13   9      314.49      139.72    151.09 o 
   6  13   9     1714.76     2096.84    373.75 o 
   7  13   9       55.76      302.84    206.23 o 
   8  13   9     3505.77     3913.68    471.82 o 
   9  13   9      410.92      503.25    299.66 o 
  10  13   9       46.86     -286.22    317.67 o 
  11  13   9     5630.28     5181.67    591.88 o 
 -12  14   9     3086.00     3602.59    556.41 o 
 -11  14   9     6071.70     6471.18    683.40 o 
 -10  14   9      179.30      -81.26    230.17 o 
  -9  14   9      356.16      207.10    232.76 o 
  -8  14   9     1503.14     1383.26    208.38 o 
  -7  14   9     2537.33     2777.93    249.68 o 
  -6  14   9    12564.16    13087.98    507.28 o 
  -5  14   9     4143.87     4060.89    256.67 o 
  -4  14   9     8602.27     9001.99    382.99 o 
  -3  14   9     4096.12     3787.02    248.81 o 
  -2  14   9     1070.99     1145.48    131.87 o 
  -1  14   9      268.45      132.64     88.52 o 
   0  14   9     5357.81     5057.66    259.66 o 
   1  14   9     9572.73     9134.87    414.08 o 
   2  14   9     6582.70     6749.73    354.69 o 
   3  14   9     4689.82     4839.67    382.71 o 
   4  14   9       72.98     -132.30    142.79 o 
   5  14   9      147.76      -38.33    161.25 o 
   6  14   9     5851.28     5441.23    460.09 o 
   7  14   9     3371.77     3430.21    348.75 o 
   8  14   9     1621.09     1473.57    349.06 o 
   9  14   9     2344.12     2994.93    436.84 o 
  10  14   9     1882.53     2074.56    416.37 o 
  11  14   9        0.35      -31.48    370.89 o 
 -12  15   9      589.94      614.73    409.94 o 
 -11  15   9      704.64      632.89    403.53 o 
 -10  15   9    10158.52    11706.12    735.19 o 
  -9  15   9     2737.35     2645.09    679.39 o 
  -8  15   9      372.55       68.24    285.12 o 
  -7  15   9     5853.12     6013.09    361.45 o 
  -6  15   9     6098.19     6292.29    327.75 o 
  -5  15   9     6704.29     6278.94    410.59 o 
  -4  15   9    19562.36    20296.67    708.27 o 
  -3  15   9     6569.12     6368.60    305.78 o 
  -2  15   9     2493.41     2128.31    173.55 o 
  -1  15   9    47794.00    44245.24   1338.13 o 
   0  15   9      771.94      775.43    125.46 o 
   1  15   9     9727.36     9971.61    608.04 o 
   2  15   9      587.64      384.48    147.98 o 
   3  15   9       80.89      264.84    150.24 o 
   4  15   9    19847.83    19887.74    761.21 o 
   5  15   9     9003.73     9004.70    461.64 o 
   6  15   9      475.56       19.61    194.68 o 
   7  15   9      988.21      886.66    240.05 o 
   8  15   9     4073.36     3024.73    373.54 o 
   9  15   9     1085.55      820.45    352.30 o 
  10  15   9     5568.62     5749.70    602.16 o 
  11  15   9      104.61      396.60    392.45 o 
 -12  16   9     1650.74     1508.89    478.25 o 
 -11  16   9     4187.74     2945.02    695.58 o 
 -10  16   9     4838.60     3976.94    527.50 o 
  -9  16   9     2230.47     2321.24    339.26 o 
  -8  16   9      420.55      285.99    160.61 o 
  -7  16   9     3392.02     3097.73    270.21 o 
  -6  16   9     5442.33     6743.55    342.34 o 
  -5  16   9    18777.18    18582.11    720.73 o 
  -4  16   9     1938.93     1833.06    205.73 o 
  -3  16   9      482.22      414.35    118.94 o 
  -2  16   9     1704.19     1908.33    185.53 o 
  -1  16   9     3012.35     3281.82    218.42 o 
   0  16   9    44267.70    45333.96   1488.14 o 
   1  16   9    27605.63    26485.95    937.90 o 
   2  16   9     1064.43      998.01    173.02 o 
   3  16   9      882.67     1268.57    195.64 o 
   4  16   9     5160.27     6263.63    376.17 o 
   5  16   9      685.03      788.13    195.67 o 
   6  16   9    14417.99    14311.61    713.33 o 
   7  16   9     1033.89      608.96    248.14 o 
   8  16   9      393.51     -202.01    214.80 o 
   9  16   9     2187.30     2602.17    434.78 o 
  10  16   9     1646.87     1751.59    432.40 o 
  11  16   9      136.50     -190.73    601.24 o 
 -11  17   9     1760.73     2359.92    493.70 o 
 -10  17   9       15.14      216.28    322.03 o 
  -9  17   9     1765.41     1792.08    412.50 o 
  -8  17   9      743.18      933.90    202.40 o 
  -7  17   9      200.38      221.69    146.44 o 
  -6  17   9      618.10      573.85    168.59 o 
  -5  17   9        9.03      210.07    175.07 o 
  -4  17   9      215.63      129.65    155.61 o 
  -3  17   9    15571.85    15234.37    556.69 o 
  -2  17   9    11636.67    11858.30    470.18 o 
  -1  17   9     1280.59     1166.38    216.09 o 
   0  17   9    15102.14    14813.28    593.22 o 
   1  17   9     2069.97     1847.91    211.96 o 
   2  17   9     8854.28     9857.11    463.46 o 
   3  17   9    13558.11    13907.68    595.16 o 
   4  17   9       60.91     -142.38    142.38 o 
   5  17   9        7.16       20.49    179.66 o 
   6  17   9     5635.95     6720.21    468.83 o 
   7  17   9       14.84       -4.73    315.74 o 
   8  17   9    15859.01    14891.93    768.14 o 
   9  17   9        1.72     -318.23    318.23 o 
  10  17   9      829.00      945.65    391.73 o 
 -11  18   9       11.15      231.08    369.77 o 
 -10  18   9      313.01      765.49    398.78 o 
  -9  18   9    15092.91    15237.51   1421.76 o 
  -8  18   9     2752.91     3237.89    320.83 o 
  -7  18   9     5723.31     5633.02    410.66 o 
  -6  18   9     1948.00     2014.43    232.59 o 
  -5  18   9     1857.56     2241.75    234.84 o 
  -4  18   9     7780.45     8520.89    429.36 o 
  -3  18   9    25016.62    24191.01    806.20 o 
  -2  18   9    12433.82    12447.33    477.10 o 
  -1  18   9     8799.79     8993.36    436.45 o 
   0  18   9     3601.66     3409.65    285.22 o 
   1  18   9     6970.27     7386.11    393.99 o 
   2  18   9    13769.95    14037.67    586.32 o 
   3  18   9       11.03     -141.94    141.94 o 
   4  18   9     4652.74     4260.93    325.08 o 
   5  18   9     1513.11     1186.67    217.06 o 
   6  18   9       34.14      -19.74    200.39 o 
   7  18   9     2483.58     2607.96    499.02 o 
   8  18   9     2060.84     1922.25    338.73 o 
   9  18   9        2.19     -230.52    336.70 o 
  10  18   9        0.28       82.48    351.15 o 
 -11  19   9      156.59     1138.70    595.38 o 
 -10  19   9     2967.69     2439.78    630.28 o 
  -9  19   9     2421.79     2240.86    545.47 o 
  -8  19   9       87.65       46.08    175.78 o 
  -7  19   9       49.62        9.35    165.07 o 
  -6  19   9     1822.67     2358.79    244.88 o 
  -5  19   9     1195.00      895.69    174.04 o 
  -4  19   9     5993.51     6209.88    370.73 o 
  -3  19   9     3022.23     2767.36    225.57 o 
  -2  19   9     3449.20     3341.34    255.10 o 
  -1  19   9    11530.50    10670.80    488.55 o 
   0  19   9     3615.97     3911.02    300.36 o 
   1  19   9     4733.32     5606.60    350.15 o 
   2  19   9      178.19     -122.70    122.70 o 
   3  19   9      800.40      374.87    165.94 o 
   4  19   9      765.29      922.94    201.45 o 
   5  19   9     1815.21     1624.02    241.73 o 
   6  19   9     1883.26     1742.46    311.41 o 
   7  19   9      101.54     -165.51    231.39 o 
   8  19   9     1067.08      952.24    308.50 o 
   9  19   9      572.74      507.47    369.21 o 
  10  19   9      415.47      950.78    440.59 o 
 -11  20   9     4541.16     5293.04    869.62 o 
 -10  20   9     5629.04     6007.18    834.61 o 
  -9  20   9     2047.67     2198.89    546.47 o 
  -8  20   9     2694.99     3130.80    373.33 o 
  -7  20   9      696.09      724.08    216.98 o 
  -6  20   9       43.02     -157.93    157.93 o 
  -5  20   9    11275.50    10853.89    507.63 o 
  -4  20   9       25.07      -62.35    128.93 o 
  -3  20   9       91.90      178.98    121.85 o 
  -2  20   9    11954.62    12358.81    540.87 o 
  -1  20   9      410.62      571.79    163.87 o 
   0  20   9    16085.16    17719.66    693.80 o 
   1  20   9     2594.68     2095.25    252.27 o 
   2  20   9        3.60     -222.32    222.32 o 
   3  20   9      758.40      669.61    219.66 o 
   4  20   9     1939.75     1469.11    234.76 o 
   5  20   9     3104.81     3663.02    322.31 o 
   6  20   9     3428.26     3854.12    414.17 o 
   7  20   9      469.77      770.35    287.84 o 
   8  20   9     2559.53     2465.88    380.81 o 
   9  20   9      945.77      550.03    495.64 o 
  10  20   9      644.58      747.60    414.51 o 
 -11  21   9      864.02      273.43    604.05 o 
 -10  21   9      133.73     -160.41    684.94 o 
  -9  21   9      145.77     -182.59    514.43 o 
  -8  21   9     6552.06     6931.69    538.67 o 
  -7  21   9       23.07      -87.81    195.45 o 
  -6  21   9     4835.64     3966.76    353.51 o 
  -5  21   9       24.28      -37.16    133.73 o 
  -4  21   9     2355.61     2076.47    220.61 o 
  -3  21   9      898.10      761.00    148.34 o 
  -2  21   9     3922.44     3563.18    280.56 o 
  -1  21   9      396.53      434.97    150.75 o 
   0  21   9     1160.89     1027.07    178.99 o 
   1  21   9      162.67      -41.42    155.69 o 
   2  21   9       63.58        4.43    131.23 o 
   3  21   9      461.82      803.34    191.22 o 
   4  21   9       49.68       96.16    177.74 o 
   5  21   9      557.91      953.68    231.77 o 
   6  21   9       22.81     -125.30    265.14 o 
   7  21   9      276.91      153.76    258.05 o 
   8  21   9       60.45      223.61    291.02 o 
   9  21   9      895.57      968.14    408.07 o 
 -10  22   9      427.32      140.33    452.57 o 
  -9  22   9     2754.89     2074.61    341.43 o 
  -8  22   9        3.60      400.02    228.03 o 
  -7  22   9     2731.01     2590.59    380.28 o 
  -6  22   9      825.95      393.62    228.27 o 
  -5  22   9     2730.73     2853.28    265.65 o 
  -4  22   9      896.38      891.67    177.28 o 
  -3  22   9      981.39      923.71    173.63 o 
  -2  22   9      451.85      449.08    161.40 o 
  -1  22   9     5012.54     5458.90    352.35 o 
   0  22   9      691.80      699.78    248.62 o 
   1  22   9     8903.32     9133.45    463.82 o 
   2  22   9      415.27      447.16    173.32 o 
   3  22   9     2543.02     2030.37    249.20 o 
   4  22   9     2887.94     3408.14    330.33 o 
   5  22   9     6193.40     5390.84    429.29 o 
   6  22   9      554.11      517.33    270.39 o 
   7  22   9    16426.13    15443.25    797.57 o 
   8  22   9      195.21     -155.67    327.73 o 
   9  22   9     5746.82     6025.74    656.94 o 
 -10  23   9      272.83       32.04    404.31 o 
  -9  23   9      652.41      442.49    336.86 o 
  -8  23   9     3012.84     3363.56    404.90 o 
  -7  23   9       10.50     -225.34    225.34 o 
  -6  23   9     3122.20     2570.24    314.18 o 
  -5  23   9      717.84      255.52    147.11 o 
  -4  23   9     4279.42     4453.14    337.94 o 
  -3  23   9     7268.69     7357.61    465.52 o 
  -2  23   9      744.76      744.43    192.33 o 
  -1  23   9     4505.84     4007.11    369.32 o 
   0  23   9     2206.33     2286.96    252.64 o 
   1  23   9      182.67      -72.83    142.20 o 
   2  23   9     2065.59     2194.67    262.19 o 
   3  23   9      727.23      870.17    202.40 o 
   4  23   9       42.72        7.64    206.18 o 
   5  23   9      226.93      430.45    244.40 o 
   6  23   9     6209.21     6269.79    518.13 o 
   7  23   9      277.77      369.27    316.13 o 
   8  23   9     2356.74     2541.95    411.23 o 
   9  23   9      327.78      -78.72    366.02 o 
 -10  24   9      824.17      929.38    425.52 o 
  -9  24   9      536.32      909.55    279.04 o 
  -8  24   9      297.06      128.90    203.46 o 
  -7  24   9     1137.93     1016.76    270.38 o 
  -6  24   9     2261.31     1945.14    375.87 o 
  -5  24   9     3835.31     3531.25    297.49 o 
  -4  24   9      595.07      512.48    180.56 o 
  -3  24   9      391.28      394.82    199.42 o 
  -2  24   9     2840.39     3207.33    279.80 o 
  -1  24   9     5467.10     5801.18    377.09 o 
   0  24   9     5245.24     5054.55    356.32 o 
   1  24   9     2938.14     2628.80    277.17 o 
   2  24   9    13922.81    15339.73    669.00 o 
   3  24   9     5170.90     5483.37    363.90 o 
   4  24   9      696.18       28.35    210.16 o 
   5  24   9     1634.39     2313.86    356.77 o 
   6  24   9      726.23      588.84    291.51 o 
   7  24   9     1977.31     1622.04    367.98 o 
   8  24   9       26.80     -283.75    283.75 o 
  -9  25   9      146.82       39.39    239.37 o 
  -8  25   9     4958.46     5013.97    486.17 o 
  -7  25   9      265.64      362.77    317.49 o 
  -6  25   9     5980.34     6808.86    531.18 o 
  -5  25   9        6.04        2.16    145.73 o 
  -4  25   9        7.59     -115.19    270.29 o 
  -3  25   9     4419.48     4487.91    384.25 o 
  -2  25   9      351.76      407.32    163.85 o 
  -1  25   9     2560.15     2591.54    279.15 o 
   0  25   9      222.65        1.76    167.67 o 
   1  25   9        4.91      -54.68    159.26 o 
   2  25   9       52.39       48.82    187.04 o 
   3  25   9      194.88      473.70    206.11 o 
   4  25   9      779.40      959.33    301.80 o 
   5  25   9     8015.73     8516.86    583.54 o 
   6  25   9      422.45      487.67    324.91 o 
   7  25   9     1386.17     1998.09    381.19 o 
   8  25   9     3294.03     3255.38    585.13 o 
  -9  26   9     1651.65      506.47    334.00 o 
  -8  26   9        1.18     -388.32    388.32 o 
  -7  26   9      720.71        1.91    226.60 o 
  -6  26   9     5499.21     4985.57    603.46 o 
  -5  26   9        3.96      -22.16    220.94 o 
  -4  26   9      669.46      412.59    214.70 o 
  -3  26   9      361.41     -140.12    169.92 o 
  -2  26   9      978.03      691.52    200.01 o 
  -1  26   9       14.04       27.27    168.92 o 
   0  26   9       34.84        7.94    155.74 o 
   1  26   9     1953.42     1888.04    272.31 o 
   2  26   9     2503.63     2011.30    313.49 o 
   3  26   9      257.54     -113.22    192.90 o 
   4  26   9      817.16     1009.49    256.26 o 
   5  26   9      443.59      376.79    444.49 o 
   6  26   9     2275.25     1834.76    406.20 o 
   7  26   9      676.72      403.79    330.21 o 
   8  26   9        6.94     -189.46    315.38 o 
  -8  27   9     2744.50     1673.28    569.01 o 
  -7  27   9      270.98      -33.63    219.32 o 
  -6  27   9     4428.98     3864.59    494.47 o 
  -5  27   9      357.22      308.67    203.42 o 
  -4  27   9     7285.85     7098.39    757.26 o 
  -3  27   9     1179.70     1042.40    234.90 o 
  -2  27   9     4044.55     3697.39    330.67 o 
  -1  27   9     1474.52     1488.48    239.14 o 
   0  27   9      558.37      329.65    205.49 o 
   1  27   9     9906.48     9917.29    535.59 o 
   2  27   9       32.48     -183.08    183.08 o 
   3  27   9     3261.54     3789.79    486.15 o 
   4  27   9      441.84      647.17    281.44 o 
   5  27   9      979.27      498.17    478.47 o 
   6  27   9     2074.14     2139.85    408.54 o 
   7  27   9      124.91       71.17    335.34 o 
  -8  28   9        7.85      -85.83    387.64 o 
  -7  28   9     1936.38     1572.57   1678.69 o 
  -6  28   9      395.15      134.66    459.47 o 
  -5  28   9      291.47      165.96    229.99 o 
  -4  28   9      491.93      559.14    274.36 o 
  -3  28   9      268.12      -95.69    180.54 o 
  -2  28   9      597.61      288.37    209.29 o 
  -1  28   9     1908.99     2476.27    273.95 o 
   0  28   9      391.62      686.17    207.72 o 
   1  28   9       42.60      150.21    187.57 o 
   2  28   9     4441.49     3802.67    360.66 o 
   3  28   9     1003.65      835.48    297.29 o 
   4  28   9       39.89      110.30    264.14 o 
   5  28   9      399.96      798.01    344.89 o 
   6  28   9       36.11      -61.28    310.38 o 
   7  28   9      740.05     1031.44    394.07 o 
  -7  29   9      245.42       95.11    722.24 o 
  -6  29   9     1310.75     1098.92    472.05 o 
  -5  29   9      894.95      824.23    306.92 o 
  -4  29   9      490.25      244.34    228.55 o 
  -3  29   9     4488.55     4900.91    613.17 o 
  -2  29   9     2091.03     2188.98    309.68 o 
  -1  29   9     2763.19     3365.09    398.59 o 
   0  29   9        2.26      -13.61    256.85 o 
   1  29   9     2157.61     1902.39    268.77 o 
   2  29   9     1365.49     1327.64    311.97 o 
   3  29   9     5099.54     5404.35    432.53 o 
   4  29   9        2.64     -244.09    251.40 o 
   5  29   9      472.90       95.20    311.39 o 
   6  29   9     4860.49     5499.91    638.49 o 
  -7  30   9     1957.50     3123.00   1021.36 o 
  -6  30   9       29.01     -303.43    568.20 o 
  -5  30   9      600.79     1007.66    525.40 o 
  -4  30   9     3625.46     3935.08    534.46 o 
  -3  30   9     2592.03     1667.90    475.58 o 
  -2  30   9     1121.97     1077.04    295.85 o 
  -1  30   9     1095.96     1065.18    222.34 o 
   0  30   9       99.10      182.89    204.90 o 
   1  30   9     2305.34     2092.77    297.82 o 
   2  30   9     6177.15     5628.12    442.40 o 
   3  30   9      302.65      387.13    238.11 o 
   4  30   9     1123.98     1236.94    322.89 o 
   5  30   9        2.97       34.27    322.35 o 
   6  30   9       81.80     -142.18    353.18 o 
  -6  31   9     1230.33     1327.85    564.91 o 
  -5  31   9     1182.64      330.61    469.16 o 
  -4  31   9     3737.32     3590.63    744.71 o 
  -3  31   9     1672.61      918.01    422.60 o 
  -2  31   9     1270.87      874.94    432.91 o 
  -1  31   9     5432.47     4851.32    443.14 o 
   0  31   9      866.16     1079.80    294.46 o 
   1  31   9     2960.13     2575.58    328.05 o 
   2  31   9     1577.97     1275.15    444.66 o 
   3  31   9      582.07      212.60    249.08 o 
   4  31   9     4086.35     4045.72    427.92 o 
   5  31   9     4345.04     4623.14    506.82 o 
  -5  32   9     9281.27     9028.89   1055.59 o 
  -4  32   9        6.39     -338.07    338.07 o 
  -3  32   9     1041.23     1076.33    435.02 o 
  -2  32   9     1869.29      920.75    446.35 o 
  -1  32   9       15.68     -257.22    257.22 o 
   0  32   9    12060.17    11813.80    695.45 o 
   1  32   9     2489.44     3534.23    399.30 o 
   2  32   9      276.34      322.19    259.04 o 
   3  32   9     5869.85     5448.51    479.22 o 
   4  32   9     1478.18     1745.99    345.55 o 
  -5  33   9        2.78     -401.57    597.75 o 
  -4  33   9        2.21     -276.08    290.51 o 
  -3  33   9     4221.02     4143.22    597.37 o 
  -2  33   9     3189.56     2830.40    583.79 o 
  -1  33   9     1223.88     1389.21    526.07 o 
   0  33   9      976.71      983.64    286.37 o 
   1  33   9     1588.93     1223.45    300.63 o 
   2  33   9      744.10      376.08    298.66 o 
   3  33   9     4280.85     5864.31    763.09 o 
  -3  34   9     5216.82     4621.66    574.50 o 
  -2  34   9      728.68      814.12    730.11 o 
  -1  34   9     2052.16     1714.16    499.82 o 
   0  34   9      601.77       -2.51    405.52 o 
   1  34   9     2105.60     1546.76    326.74 o 
   2  34   9     5569.95     6256.15    557.06 o 
  -1  35   9     1816.02     2266.51    988.18 o 
   0  35   9     4237.37     3942.54   1067.13 o 
 -13   0  10      193.60      609.31    916.00 o 
 -12   0  10      415.49      727.94    547.57 o 
 -11   0  10    14655.24    16085.15   1346.88 o 
 -10   0  10     3547.58     3215.49    607.16 o 
  -9   0  10      570.88      261.02    431.84 o 
  -8   0  10      472.01      582.69    327.09 o 
  -7   0  10     1127.13     1368.52    251.70 o 
  -6   0  10    37277.61    36448.12   1726.34 o 
  -5   0  10    29694.13    28086.72   1365.53 o 
  -4   0  10     8573.80     9459.79    578.71 o 
  -3   0  10      636.87     1288.45    224.59 o 
  -2   0  10    52954.28    52717.73   2374.61 o 
  -1   0  10      916.70      766.87    341.40 o 
   0   0  10   104811.67   108216.62   4479.39 o 
   1   0  10      364.41      357.69    108.13 o 
   2   0  10      887.89     1093.50    168.00 o 
   3   0  10    51648.13    49209.20   1917.33 o 
   4   0  10    35621.59    36335.55   1471.84 o 
   5   0  10    34975.89    35238.77   1796.97 o 
   6   0  10     5649.70     5962.39    404.83 o 
   7   0  10      786.49      922.69    280.89 o 
   8   0  10      991.09      846.29   1031.05 o 
   9   0  10    30382.74    30747.82   1990.30 o 
  10   0  10      376.91      282.58    434.20 o 
  11   0  10     5618.33     5320.29    798.78 o 
  12   0  10       22.91      861.41    630.90 o 
 -13   1  10       55.61      -94.77    372.69 o 
 -12   1  10     1369.49     1737.77    753.29 o 
 -11   1  10       36.73     -183.06    301.07 o 
 -10   1  10     5655.61     5531.67    528.39 o 
  -9   1  10     7058.98     7950.90    595.26 o 
  -8   1  10     1727.60     1437.91    271.62 o 
  -7   1  10     1192.46     1481.91    245.41 o 
  -6   1  10     4120.84     3676.15    247.16 o 
  -5   1  10    18327.23    18166.92    673.27 o 
  -4   1  10    15358.31    16195.32    603.72 o 
  -3   1  10    16569.84    16365.33    602.67 o 
  -2   1  10     7579.51     7903.31    619.57 o 
  -1   1  10    15721.37    14790.66    492.51 o 
   0   1  10     3927.52     4061.98    249.71 o 
   1   1  10      329.96      397.80     85.21 o 
   2   1  10     5227.41     5265.92    234.49 o 
   3   1  10     9316.03    10079.14    365.14 o 
   4   1  10     5488.37     5174.34    244.74 o 
   5   1  10      403.36      268.66    117.61 o 
   6   1  10     8454.46     8567.07    352.19 o 
   7   1  10     3248.77     3194.72    273.58 o 
   8   1  10       43.69      168.23    183.12 o 
   9   1  10      514.97      955.56    302.28 o 
  10   1  10      299.37      604.76    349.03 o 
  11   1  10     1370.82     1534.70    403.93 o 
  12   1  10     1016.85     1084.18    447.61 o 
 -13   2  10     2282.85     3135.91    532.89 o 
 -12   2  10     9877.63    10611.74    780.45 o 
 -11   2  10        4.52     -117.09    285.76 o 
 -10   2  10       99.16      285.16    315.04 o 
  -9   2  10     1982.29     1982.71    346.00 o 
  -8   2  10     2180.13     1950.56    300.50 o 
  -7   2  10    17079.35    17693.98    675.88 o 
  -6   2  10     2668.95     2512.44    213.55 o 
  -5   2  10     5067.14     4623.57    277.36 o 
  -4   2  10    62486.86    60759.45   1919.61 o 
  -3   2  10     5758.59     6369.71    316.01 o 
  -2   2  10    40872.85    40136.08   1301.19 o 
  -1   2  10     7709.70     6823.16    276.53 o 
   0   2  10    14628.41    14166.55    444.20 o 
   1   2  10     3367.67     3660.26    186.29 o 
   2   2  10   130266.29   121722.24   3211.45 o 
   3   2  10    14268.83    14918.05    525.69 o 
   4   2  10     2318.63     2513.29    171.50 o 
   5   2  10     2593.03     2379.07    184.34 o 
   6   2  10      367.67      280.87    119.46 o 
   7   2  10     6013.23     6831.03    381.38 o 
   8   2  10     5182.40     5262.87    401.23 o 
   9   2  10     1543.11      869.36    303.77 o 
  10   2  10      529.90      450.06    367.22 o 
  11   2  10     1587.68     1496.03    363.26 o 
  12   2  10     2848.70     3039.37    496.73 o 
 -13   3  10     3459.43     3281.70    550.11 o 
 -12   3  10      167.16      532.18    357.68 o 
 -11   3  10     2954.06     2511.25    438.01 o 
 -10   3  10      792.07      686.25    339.41 o 
  -9   3  10      737.02      649.53    314.49 o 
  -8   3  10    17409.16    18370.52    904.24 o 
  -7   3  10    15203.88    16093.02    632.27 o 
  -6   3  10     7448.98     7199.28    372.21 o 
  -5   3  10      301.84      316.26    159.61 o 
  -4   3  10      235.40      395.48    131.24 o 
  -3   3  10     3213.47     2957.75    215.02 o 
  -2   3  10    68418.53    69126.76   1992.24 o 
  -1   3  10    12198.07    11457.78    708.23 o 
   0   3  10     4108.47     4500.33    295.04 o 
   1   3  10       50.02      -18.89     65.88 o 
   2   3  10     2403.34     2471.98    205.57 o 
   3   3  10    23934.88    24667.34    732.13 o 
   4   3  10     1640.61     1759.17    149.12 o 
   5   3  10     8569.44     8670.54    348.77 o 
   6   3  10     3029.21     3172.91    210.82 o 
   7   3  10     2250.51     2363.07    240.83 o 
   8   3  10       16.24      -92.34    157.39 o 
   9   3  10      770.77      325.96    215.93 o 
  10   3  10        1.36       -1.29    278.01 o 
  11   3  10     6628.01     8553.32    673.24 o 
  12   3  10     2202.23     4142.67    666.12 o 
 -13   4  10        3.39     -136.13    389.01 o 
 -12   4  10      164.56      281.33    371.90 o 
 -11   4  10     9467.63     9370.23    738.61 o 
 -10   4  10     7184.47     7012.77    584.78 o 
  -9   4  10      326.70      350.59    256.47 o 
  -8   4  10      154.11      -25.96    256.32 o 
  -7   4  10      102.38      125.22    149.98 o 
  -6   4  10     6956.60     7264.21    361.28 o 
  -5   4  10    20951.11    19542.83    710.86 o 
  -4   4  10     4310.00     3794.50    259.90 o 
  -3   4  10     2930.76     3185.66    184.60 o 
  -2   4  10     2446.92     2441.96    152.74 o 
  -1   4  10     1684.82     1696.60    136.66 o 
   0   4  10     8494.16     9032.98    317.41 o 
   1   4  10    13898.97    12983.65    416.81 o 
   2   4  10     6467.55     5913.51    249.48 o 
   3   4  10      293.97      241.78    118.40 o 
   4   4  10     1259.68     1323.65    157.20 o 
   5   4  10      246.57      484.71    130.42 o 
   6   4  10    15722.21    16487.52    593.22 o 
   7   4  10     1448.29     1272.10    199.15 o 
   8   4  10      429.09      339.57    188.91 o 
   9   4  10     1853.97     1746.98    291.73 o 
  10   4  10       18.12     -212.75    212.75 o 
  11   4  10     1629.06     1764.69    370.03 o 
 -13   5  10     1257.87     1069.32    428.60 o 
 -12   5  10      466.11      983.85    409.09 o 
 -11   5  10     2173.51     2153.93    410.03 o 
 -10   5  10     5756.03     7109.03    660.24 o 
  -9   5  10     6823.71     6686.23    814.27 o 
  -8   5  10      649.70      564.78    268.20 o 
  -7   5  10      462.20      517.49    149.60 o 
  -6   5  10    18507.65    18391.11    687.74 o 
  -5   5  10    10170.38     9620.31    426.87 o 
  -4   5  10    26619.74    25981.32    910.01 o 
  -3   5  10     1395.96     1726.83    139.71 o 
  -2   5  10       60.90       24.60     72.17 o 
  -1   5  10    54511.54    55084.48   1493.02 o 
   0   5  10       10.53       82.72     61.01 o 
   1   5  10    30985.21    31372.93    890.44 o 
   2   5  10     1679.98     1715.01    134.59 o 
   3   5  10       67.43        9.06     81.22 o 
   4   5  10    27871.22    28294.60    832.35 o 
   5   5  10    24342.86    23835.46    748.25 o 
   6   5  10     2390.74     2972.68    224.51 o 
   7   5  10     3341.40     2854.15    380.38 o 
   8   5  10     1277.27     1430.88    251.04 o 
   9   5  10     3565.13     2895.99    355.08 o 
  10   5  10     9864.33     9398.50    580.13 o 
  11   5  10     2305.09     2256.98    708.49 o 
 -13   6  10      370.32      339.29    506.05 o 
 -12   6  10     3229.46     3066.76    471.77 o 
 -11   6  10     1949.70     2174.30    422.53 o 
 -10   6  10     1907.12     1738.29    375.93 o 
  -9   6  10       34.72     -189.73    189.73 o 
  -8   6  10      876.60      867.31    250.48 o 
  -7   6  10      172.28      274.33    127.52 o 
  -6   6  10    12048.42    11634.73    500.00 o 
  -5   6  10      147.13       19.16    121.36 o 
  -4   6  10      319.11      194.99    136.26 o 
  -3   6  10     4176.84     4050.50    213.01 o 
  -2   6  10     5625.35     6274.00    272.14 o 
  -1   6  10     7941.87     8644.61    305.50 o 
   0   6  10     1195.33      970.40     99.78 o 
   1   6  10     9384.45     9726.29    339.89 o 
   2   6  10     1064.29      831.41    107.04 o 
   3   6  10       88.02      -19.42     89.69 o 
   4   6  10       23.79       68.44     86.47 o 
   5   6  10      452.77      442.16    128.76 o 
   6   6  10      765.59     1091.89    160.22 o 
   7   6  10     4095.62     3702.15    297.32 o 
   8   6  10     3567.68     3005.32    331.84 o 
   9   6  10       68.86      294.59    211.16 o 
  10   6  10       98.35     -284.14    292.15 o 
  11   6  10      741.43      409.15    491.30 o 
 -13   7  10     3195.50     3575.48    538.73 o 
 -12   7  10       84.82     -386.55    423.98 o 
 -11   7  10     3539.08     3601.42    642.65 o 
 -10   7  10      193.97      192.38    285.62 o 
  -9   7  10     1845.26     2345.05    430.13 o 
  -8   7  10    16144.96    16460.89    738.54 o 
  -7   7  10      998.61      818.88    192.43 o 
  -6   7  10     2823.49     2892.98    487.09 o 
  -5   7  10    10999.68    11209.69    476.26 o 
  -4   7  10     1146.80      843.82    127.87 o 
  -3   7  10    23799.07    22645.94    721.39 o 
  -2   7  10      270.93      366.82     98.64 o 
  -1   7  10    26525.82    28459.22    816.05 o 
   0   7  10    13463.33    13486.37    431.00 o 
   1   7  10    13227.47    12498.87    409.62 o 
   2   7  10      168.98      172.60     87.98 o 
   3   7  10    26455.94    26502.93    894.47 o 
   4   7  10      888.59      760.49    143.04 o 
   5   7  10     2147.38     2399.29    197.64 o 
   6   7  10    31794.17    32785.61   1042.07 o 
   7   7  10     9310.69     8911.63    441.65 o 
   8   7  10    19901.76    20681.65    905.31 o 
   9   7  10     4872.41     4471.28    509.49 o 
  10   7  10      767.32      772.09    389.01 o 
  11   7  10     1363.05     1592.32    433.46 o 
 -13   8  10      428.56      673.27    386.57 o 
 -12   8  10      734.77     1530.63    407.90 o 
 -11   8  10      165.35     -118.33    293.76 o 
 -10   8  10      745.58      948.85    335.24 o 
  -9   8  10     2386.79     1834.46    309.78 o 
  -8   8  10     2392.13     2244.02    263.85 o 
  -7   8  10     5888.98     6244.73    401.46 o 
  -6   8  10     4979.62     5113.03    307.15 o 
  -5   8  10     2577.92     2676.27    240.53 o 
  -4   8  10     6626.83     6544.95    298.70 o 
  -3   8  10     1389.90     1324.27    153.36 o 
  -2   8  10      729.65      749.47    131.08 o 
  -1   8  10     4823.10     5037.41    218.91 o 
   0   8  10     4613.80     4632.94    215.42 o 
   1   8  10      260.25      163.99     90.10 o 
   2   8  10    22363.53    21788.18    652.18 o 
   3   8  10      272.22      315.21     92.62 o 
   4   8  10     6935.35     6496.93    304.61 o 
   5   8  10      192.35      355.21    121.11 o 
   6   8  10     1196.34     1204.42    169.45 o 
   7   8  10     3015.96     3087.28    471.00 o 
   8   8  10     3873.49     3653.38    432.82 o 
   9   8  10       18.32      122.74    299.47 o 
  10   8  10      160.05      228.82    395.87 o 
  11   8  10        6.02      308.40    375.06 o 
 -12   9  10     1510.85     1161.51    391.79 o 
 -11   9  10       17.39      151.88    329.28 o 
 -10   9  10     3359.02     3707.12    439.14 o 
  -9   9  10     2311.16     2114.57    343.78 o 
  -8   9  10     1531.04     1271.29    232.73 o 
  -7   9  10     4620.84     5402.40    379.30 o 
  -6   9  10     3781.14     3438.63    258.76 o 
  -5   9  10      116.96        0.86    118.63 o 
  -4   9  10     9155.90     8708.62    400.00 o 
  -3   9  10      510.40      599.99    116.01 o 
  -2   9  10      279.26      339.87    101.02 o 
  -1   9  10     9047.21     9535.44    333.48 o 
   0   9  10     9529.21    10135.93    350.60 o 
   1   9  10     2961.57     2642.58    199.99 o 
   2   9  10      342.95      388.50     86.65 o 
   3   9  10     3164.15     3293.76    211.78 o 
   4   9  10     3352.34     3551.17    229.45 o 
   5   9  10    17544.83    15808.00    658.04 o 
   6   9  10    14985.14    14468.06    598.56 o 
   7   9  10      326.02      184.45    200.41 o 
   8   9  10     5763.37     4974.10    502.03 o 
   9   9  10       10.03      304.20    307.70 o 
  10   9  10     9197.29     9377.53    813.48 o 
  11   9  10      393.37      147.48    375.01 o 
 -12  10  10      493.03      254.89    315.30 o 
 -11  10  10     3583.86     3591.60    474.01 o 
 -10  10  10     1409.06     1447.27    340.36 o 
  -9  10  10     6746.25     6729.28    537.18 o 
  -8  10  10     1514.33     1485.32    331.01 o 
  -7  10  10     5514.20     5254.32    371.72 o 
  -6  10  10     3538.89     3779.57    279.17 o 
  -5  10  10    13717.57    13207.01    496.86 o 
  -4  10  10    16466.75    16744.13    578.53 o 
  -3  10  10      232.63      364.43    111.80 o 
  -2  10  10     2914.78     2707.32    386.10 o 
  -1  10  10      772.86      872.34    110.08 o 
   0  10  10     4433.43     4132.70    203.28 o 
   1  10  10      101.81       84.96     80.01 o 
   2  10  10     1000.30     1091.41    116.24 o 
   3  10  10     8692.49     8897.02    414.60 o 
   4  10  10     2234.66     2343.78    236.79 o 
   5  10  10      860.34      921.25    176.32 o 
   6  10  10     4470.57     5044.05    331.87 o 
   7  10  10     1837.40     1937.23    284.46 o 
   8  10  10       83.68      441.29    336.16 o 
   9  10  10     2774.56     3023.79    431.70 o 
  10  10  10       41.01     -132.49    314.36 o 
  11  10  10     1094.90      783.27    399.65 o 
 -12  11  10       12.87     -229.74    270.62 o 
 -11  11  10     4302.18     4245.87    486.19 o 
 -10  11  10      735.52      930.90    319.16 o 
  -9  11  10     1756.46     1658.77    363.76 o 
  -8  11  10     4262.09     3815.81    344.03 o 
  -7  11  10     3093.61     2881.36    288.39 o 
  -6  11  10       52.42      151.61    129.73 o 
  -5  11  10      176.90       -4.70    130.11 o 
  -4  11  10     1629.56     1835.51    172.92 o 
  -3  11  10     2693.66     2464.63    203.15 o 
  -2  11  10     3616.68     3694.91    213.48 o 
  -1  11  10     3530.05     3770.82    192.77 o 
   0  11  10      640.08      701.19     98.83 o 
   1  11  10      370.72      409.99    105.98 o 
   2  11  10        0.75      -91.73     91.73 o 
   3  11  10      111.81      156.95    120.32 o 
   4  11  10     2254.69     2192.55    216.26 o 
   5  11  10        0.14      158.29    148.66 o 
   6  11  10      620.73       47.75    156.25 o 
   7  11  10      522.40      414.55    209.49 o 
   8  11  10        9.23     -290.26    290.26 o 
   9  11  10      331.64      355.12    324.66 o 
  10  11  10      980.28     1237.87    447.96 o 
  11  11  10      183.54      -88.26    346.33 o 
 -12  12  10     1736.72     1413.23    400.84 o 
 -11  12  10     1579.05     1578.68    356.99 o 
 -10  12  10     3093.28     2960.19    628.84 o 
  -9  12  10     4566.72     5212.70    477.31 o 
  -8  12  10        4.21      123.96    190.76 o 
  -7  12  10     3905.31     3694.01    324.45 o 
  -6  12  10     2506.27     2490.17    234.34 o 
  -5  12  10     6733.33     6519.03    319.20 o 
  -4  12  10     1844.70     1152.68    156.56 o 
  -3  12  10    12074.66    12414.63    462.57 o 
  -2  12  10       99.58       28.54     99.78 o 
  -1  12  10      229.47      247.41     94.16 o 
   0  12  10     4561.84     4930.11    257.19 o 
   1  12  10       75.32       62.88     88.66 o 
   2  12  10      254.33      211.76    113.11 o 
   3  12  10     1169.62     1070.09    174.10 o 
   4  12  10    11456.90    12050.66    529.76 o 
   5  12  10      165.69      -13.41    125.93 o 
   6  12  10      382.92      316.26    203.78 o 
   7  12  10     9229.76     8138.75    789.41 o 
   8  12  10      266.12      305.25    305.78 o 
   9  12  10     5869.63     5675.70    547.43 o 
  10  12  10     1029.83      865.58    360.30 o 
  11  12  10     1034.08     1383.87    426.26 o 
 -12  13  10      668.08      988.81    714.24 o 
 -11  13  10      964.72      977.58    313.69 o
[truncated: 238,452 more chars]
